# Supplementary material for: ppGpp accumulation reduces the expression of the global nitrogen homeostasis-modulating NtcA regulon by affecting 2-oxoglutarate levels
Source: Commun Biol. 2023 Dec 25;6:1285. doi: 10.1038/s42003-023-05632-1 (PMC10749895; doi:10.1038/s42003-023-05632-1)
Supplement: Supplementary file 4 — Supplementary Data 1 [file 42003_2023_5632_MOESM4_ESM.xlsx]

## Sheet: Figure 1a
Fig. 1a
Time-course changes in intracellular GTP and ppGpp levels
	RelQ-ox							RelQ
	GDP							GDP
	Cultivation time (h)	72	96	120	144	168		Cultivation time (h)	72	96	120	144	168
	Amount (µmol/g DCW)	0.409008	0.106721	0.0681297	0.0490842	0.0377449		Amount (µmol/g DCW)	0.409008	0.286067	0.198869	0.140174	0.0964346
	Amount (µmol/g DCW)	0.447297	0.0970575	0.0703539	0.0603969	0.044569		Amount (µmol/g DCW)	0.447297	0.303091	0.188662	0.0845019	0.109404
	Amount (µmol/g DCW)	0.385303	0.109625	0.0721743	0.0603113	0.0339989		Amount (µmol/g DCW)	0.385303	0.236264	0.160606	0.100162	0.105548
	Mean Amount (µmol/g DCW)	0.413869	0.104468	0.0702193	0.0565975	0.038771		Mean Amount (µmol/g DCW)	0.413869	0.275141	0.182712	0.108279	0.103796
	Standard Deviation	0.0312815	0.00657958	0.00202565	0.00650685	0.00535922		Standard Deviation	0.0312815	0.0347279	0.0198133	0.0287098	0.00666002
	ppGpp							ppGpp
	Cultivation time (h)	72	96	120	144	168		Cultivation time (h)	72	96	120	144	168
	Amount (µmol/g DCW)	0.0151161	0.0919434	0.0811952	0.0706205	0.0802696		Amount (µmol/g DCW)	0.0151161	0.0145565	0.0176456	0.0163103	0.0110781
	Amount (µmol/g DCW)	0.0176544	0.106771	0.112619	0.0700915	0.0736279		Amount (µmol/g DCW)	0.0176544	0.0161494	0.0237254	0.0120549	0.0137072
	Amount (µmol/g DCW)	0.0177608	0.13368	0.121621	0.0792738	0.0675055		Amount (µmol/g DCW)	0.0177608	0.0168956	0.0175241	0.0277919	0.0169639
	Mean Amount (µmol/g DCW)	0.0168438	0.110798	0.105145	0.0733286	0.073801		Mean Amount (µmol/g DCW)	0.0168438	0.0158672	0.0196317	0.018719	0.0139164
	Standard Deviation	0.00149718	0.0211575	0.0212241	0.00515546	0.00638384		Standard Deviation	0.00149718	0.00119479	0.00354579	0.00814033	0.0029485

## Sheet: Figure 1b
Fig. 1b
Nitrate uptake response to ppGpp accumulation at different time-points.
	Without adding IPTG
	Cultivation time (h)	0	48	72	96	120	144	168	192	216	240
	NaNO3 (mM)	18.2625	13.7848	10.1972	8.3023	7.0307	6.57208	6.22604	6.07178	6.05719	5.88
	NaNO3 (mM)	18.2229	13.2824	10.316	8.09801	7.06197	6.4887	6.28024	6.04051	6.07178	5.94879
	NaNO3 (mM)	18.1812	14.0641	10.7997	8.49825	7.18079	6.76595	6.45535	6.26982	6.12181	6.15099
	Mean (mM)	18.2222	13.7104	10.4376	8.29952	7.09115	6.60891	6.32054	6.12737	6.08359	5.99326
	Standard Deviation	0.0406542	0.396131	0.319103	0.200136	0.0791874	0.142248	0.119848	0.12435	0.0338921	0.140866
	2day IPTG
	Cultivation time (h)	0	48	72	96	120	144	168	192	216	240
	NaNO3 (mM)		13.7098	11.252	11.0436	11.0852	11.0686	11.2979	11.3145	11.1561	11.3
	NaNO3 (mM)		13.4784	11.5001	11.2937	11.2458	11.3771	11.2937	11.4417	11.3145	11.4375
	NaNO3 (mM)		13.4992	11.5918	11.3396	11.3291	11.4375	11.5522	11.5293	11.5313	11.498
	Mean (mM)		13.5624	11.448	11.2256	11.22	11.2944	11.3813	11.4285	11.334	11.4118
	Standard Deviation		0.128001	0.175788	0.159323	0.123965	0.197898	0.148051	0.107964	0.188369	0.101491
	3day IPTG
	Cultivation time (h)	0	48	72	96	120	144	168	192	216	240
	NaNO3 (mM)			10.1639	9.1278	8.79427	8.53578	8.42738	8.46073	8.43989	8.40236
	NaNO3 (mM)			10.3994	9.36962	9.2633	9.00273	8.84221	8.84847	8.85055	8.77551
	NaNO3 (mM)			10.2055	9.33209	9.13197	8.8714	8.77968	8.78176	8.68795	8.79844
	Mean (mM)			10.2563	9.27651	9.06318	8.8033	8.68309	8.69699	8.65946	8.65877
	Standard Deviation			0.125706	0.130139	0.241966	0.240808	0.223649	0.207303	0.20681	0.22235
	3day IPTG
	Cultivation time (h)	0	48	72	96	120	144	168	192	216	240
	NaNO3 (mM)				8.25019	7.59771	7.36215	7.25166	7.07447	7.06613	7.05571
	NaNO3 (mM)				8.18348	7.82284	7.45595	7.26	7.07656	7.15577	7.2329
	NaNO3 (mM)				8.00004	7.65191	7.2058	6.98275	6.91396	6.9348	6.95357
	Mean (mM)				8.14457	7.69082	7.3413	7.16481	7.02166	7.05224	7.08073
	Standard Deviation				0.129536	0.117504	0.126372	0.157719	0.0932805	0.111137	0.141338

## Sheet: Figure 2
Fig. 2
Time-course changes in intracellular metabolite pool sizes
	RelQ-ox							RelQ
	ADP-D-glucose							ADP-D-glucose
	Cultivation time (h)	72	96	120	144	168		Cultivation time (h)	72	96	120	144	168
	Amount (µmol/g DCW)	0.100119	0.0724953	0.05852	0.0621805	0.0670743		Amount (µmol/g DCW)	0.100119	0.0809075	0.0556347	0.0554404	0.0542523
	Amount (µmol/g DCW)	0.0756277	0.0594506	0.056149	0.0622963	0.0730739		Amount (µmol/g DCW)	0.0756277	0.067967	0.059893	0.0474708	0.054343
	Amount (µmol/g DCW)	0.0860674	0.06111	0.0562785	0.0670232	0.0660842		Amount (µmol/g DCW)	0.0860674	0.049967	0.0595891	0.0485238	0.0461439
	Mean Amount (µmol/g DCW)	0.0872713	0.064352	0.0569825	0.0638333	0.0687441		Mean Amount (µmol/g DCW)	0.0872713	0.0662805	0.0583723	0.0504783	0.0515797
	Standard Deviation	0.0122899	0.00710094	0.0013331	0.00276308	0.00378223		Standard Deviation	0.0122899	0.015539	0.0023757	0.00432938	0.00470783
	S7P							S7P
	Cultivation time (h)	72	96	120	144	168		Cultivation time (h)	72	96	120	144	168
	Amount (µmol/g DCW)	0.27624	0.208184	0.251408	0.228716	0.222957		Amount (µmol/g DCW)	0.27624	0.166125	0.157175	0.126092	0.131259
	Amount (µmol/g DCW)	0.291673	0.240687	0.226091	0.211234	0.208467		Amount (µmol/g DCW)	0.291673	0.219683	0.13288	0.145262	0.197942
	Amount (µmol/g DCW)	0.281062	0.237698	0.343039	0.236591	0.20504		Amount (µmol/g DCW)	0.281062	0.248654	0.169705	0.146848	0.174214
	Mean Amount (µmol/g DCW)	0.282992	0.228856	0.273513	0.225514	0.212155		Mean Amount (µmol/g DCW)	0.282992	0.211487	0.153253	0.139401	0.167805
	Standard Deviation	0.00789554	0.0179651	0.0615276	0.0129785	0.00951106		Standard Deviation	0.00789554	0.0418706	0.0187229	0.0115532	0.0338002
	R5P							R5P
	Cultivation time (h)	72	96	120	144	168		Cultivation time (h)	72	96	120	144	168
	Amount (µmol/g DCW)	0.0677775	0.0636505	0.0582251	0.0431944	0.054779		Amount (µmol/g DCW)	0.0677775	0.0281973	0.0267863	0.0346673	0.0481035
	Amount (µmol/g DCW)	0.0568975	0.0463934	0.0464913	0.0511671	0.0591714		Amount (µmol/g DCW)	0.0568975	0.0375233	0.0325481	0.0443677	0.0514621
	Amount (µmol/g DCW)	0.0707665	0.0482729	0.0732245	0.0627051	0.0622774		Amount (µmol/g DCW)	0.0707665	0.0294369	0.0408957	0.0435159	0.040983
	Mean Amount (µmol/g DCW)	0.0651472	0.0527723	0.0593136	0.0523555	0.0587426		Mean Amount (µmol/g DCW)	0.0651472	0.0317192	0.03341	0.0408503	0.0468495
	Standard Deviation	0.00729908	0.00946758	0.0133998	0.00980948	0.00376756		Standard Deviation	0.00729908	0.00506461	0.00709407	0.00537158	0.0053509
	Ru5P							Ru5P
	Cultivation time (h)	72	96	120	144	168		Cultivation time (h)	72	96	120	144	168
	Amount (µmol/g DCW)	0.0394353	0.056592	0.0507025	0.0461443	0.0625401		Amount (µmol/g DCW)	0.0394353	0.0177423	0.0283419	0.0296729	0.0454977
	Amount (µmol/g DCW)	0.0327093	0.0554251	0.046725	0.0518526	0.0714393		Amount (µmol/g DCW)	0.0327093	0.0283408	0.0239562	0.0378939	0.0478937
	Amount (µmol/g DCW)	0.0350424	0.0561719	0.0739493	0.0637134	0.0334164		Amount (µmol/g DCW)	0.0350424	0.0397498	0.0362549	0.035369	0.0566145
	Mean Amount (µmol/g DCW)	0.035729	0.056063	0.0571256	0.0539034	0.0557986		Mean Amount (µmol/g DCW)	0.035729	0.028611	0.0295177	0.0343119	0.050002
	Standard Deviation	0.00341516	0.000591024	0.0147049	0.0089623	0.0198877		Standard Deviation	0.00341516	0.0110062	0.00623307	0.00421125	0.00585056
	G1P							G1P
	Cultivation time (h)	72	96	120	144	168		Cultivation time (h)	72	96	120	144	168
	Amount (µmol/g DCW)	0.149306	0.0862511	0.0937303	0.0846128	0.088758		Amount (µmol/g DCW)	0.149306	0.0676921	0.0522565	0.0410886	0.050012
	Amount (µmol/g DCW)	0.150419	0.0783743	0.0923899	0.0697267	0.0539131		Amount (µmol/g DCW)	0.150419	0.0724576	0.0607454	0.0419166	0.0330021
	Amount (µmol/g DCW)	0.121751	0.0801625	0.0916554	0.0729	0.0540213		Amount (µmol/g DCW)	0.121751	0.0731027	0.0616537	0.0441415	0.0532265
	Mean Amount (µmol/g DCW)	0.140492	0.081596	0.0925919	0.0757465	0.0655641		Mean Amount (µmol/g DCW)	0.140492	0.0710842	0.0582185	0.0423822	0.0454135
	Standard Deviation	0.0162396	0.00412941	0.00105205	0.00784064	0.0200866		Standard Deviation	0.0162396	0.00295525	0.00518325	0.00157881	0.0108681
	F6P							F6P
	Cultivation time (h)	72	96	120	144	168		Cultivation time (h)	72	96	120	144	168
	Amount (µmol/g DCW)	0.228416	0.237727	0.299699	0.311529	0.260039		Amount (µmol/g DCW)	0.228416	0.20209	0.194255	0.171357	0.189005
	Amount (µmol/g DCW)	0.267735	0.29865	0.22947	0.290091	0.26252		Amount (µmol/g DCW)	0.267735	0.268515	0.162226	0.160706	0.319639
	Amount (µmol/g DCW)	0.305295	0.245217	0.288133	0.277679	0.269319		Amount (µmol/g DCW)	0.305295	0.229322	0.221146	0.178467	0.223379
	Mean Amount (µmol/g DCW)	0.267149	0.260531	0.272434	0.293099	0.263959		Mean Amount (µmol/g DCW)	0.267149	0.233309	0.192542	0.170177	0.244008
	Standard Deviation	0.0384432	0.0332234	0.0376547	0.0171244	0.00480495		Standard Deviation	0.0384432	0.0333915	0.0294973	0.00893926	0.0677159
	FBP							FBP
	Cultivation time (h)	72	96	120	144	168		Cultivation time (h)	72	96	120	144	168
	Amount (µmol/g DCW)	0.089425	0.101938	0.0367577	0.0353763	0.0305223		Amount (µmol/g DCW)	0.089425	0.0662939	0.0235372	0.0244521	0.0304805
	Amount (µmol/g DCW)	0.0741745	0.081046	0.0343688	0.0366726	0.0338228		Amount (µmol/g DCW)	0.0741745	0.0324415	0.0254071	0.0126749	0.0226132
	Amount (µmol/g DCW)	0.0623445	0.0818902	0.0496834	0.0451161	0.0391906		Amount (µmol/g DCW)	0.0623445	0.0288806	0.0285123	0.0194209	0.0197288
	Mean Amount (µmol/g DCW)	0.0753146	0.0882913	0.04027	0.039055	0.0345119		Mean Amount (µmol/g DCW)	0.0753146	0.0425387	0.0258189	0.0188493	0.0242742
	Standard Deviation	0.0135762	0.0118257	0.00823929	0.00528895	0.00437507		Standard Deviation	0.0135762	0.0206495	0.00251301	0.00590936	0.00556492
	RuBP							RuBP
	Cultivation time (h)	72	96	120	144	168		Cultivation time (h)	72	96	120	144	168
	Amount (µmol/g DCW)	0.0771263	0.141755	0.0862622	0.0662128	0.0734099		Amount (µmol/g DCW)	0.0771263	0.0592538	0.0606523	0.0955859	0.0861883
	Amount (µmol/g DCW)	0.0610444	0.106493	0.0689379	0.0883767	0.0882737		Amount (µmol/g DCW)	0.0610444	0.0564479	0.0672298	0.0748621	0.0607433
	Amount (µmol/g DCW)	0.0577255	0.114038	0.0687583	0.0851652	0.0631581		Amount (µmol/g DCW)	0.0577255	0.0500964	0.0583897	0.0899908	0.0896349
	Mean Amount (µmol/g DCW)	0.0652987	0.120762	0.0746528	0.0799182	0.0749472		Mean Amount (µmol/g DCW)	0.0652987	0.055266	0.0620906	0.0868129	0.0788555
	Standard Deviation	0.0103766	0.0185679	0.0100545	0.0119774	0.0126282		Standard Deviation	0.0103766	0.00469172	0.00459216	0.0107211	0.01578
	Pyruvate							Pyruvate
	Cultivation time (h)	72	96	120	144	168		Cultivation time (h)	72	96	120	144	168
	Amount (µmol/g DCW)	0.0899842	0.0423445	0.0413703	0.0395354	0.0549756		Amount (µmol/g DCW)	0.0899842	0.0439102	0.0535852	0.0411292	0.0495567
	Amount (µmol/g DCW)	0.0816501	0.0371183	0.0411164	0.0220225	0.0562862		Amount (µmol/g DCW)	0.0816501	0.0695544	0.0460072	0.0368088	0.0222931
	Amount (µmol/g DCW)	0.110897	0.0378225	0.0494106	0.0431131	0.0311365		Amount (µmol/g DCW)	0.110897	0.0922669	0.0672073	0.0255832	0.0347604
	Mean Amount (µmol/g DCW)	0.0941772	0.0390951	0.0439658	0.0348903	0.0474661		Mean Amount (µmol/g DCW)	0.0941772	0.0685772	0.0555999	0.034507	0.0355367
	Standard Deviation	0.0150677	0.00283602	0.00471707	0.0112865	0.014157		Standard Deviation	0.0150677	0.0241931	0.0107427	0.00802451	0.0136484
	PEP							PEP
	Cultivation time (h)	72	96	120	144	168		Cultivation time (h)	72	96	120	144	168
	Amount (µmol/g DCW)	0.814626	1.35324	0.720465	0.627496	0.661605		Amount (µmol/g DCW)	0.814626	0.619167	0.581891	0.559241	0.337662
	Amount (µmol/g DCW)	0.760097	1.17393	0.907466	0.695114	0.695079		Amount (µmol/g DCW)	0.760097	0.538732	0.578345	0.388586	0.270148
	Amount (µmol/g DCW)	0.822096	1.13938	1.15823	0.859525	0.558592		Amount (µmol/g DCW)	0.822096	0.618372	0.51115	0.459516	0.313667
	Mean Amount (µmol/g DCW)	0.79894	1.22218	0.928721	0.727378	0.638426		Mean Amount (µmol/g DCW)	0.79894	0.59209	0.557129	0.469114	0.307159
	Standard Deviation	0.0338455	0.114803	0.219656	0.119332	0.0711345		Standard Deviation	0.0338455	0.0462114	0.0398583	0.0857316	0.0342242
	2PGA							2PGA
	Cultivation time (h)	72	96	120	144	168		Cultivation time (h)	72	96	120	144	168
	Amount (µmol/g DCW)	0.227457	0.240492	0.164702	0.128724	0.168578		Amount (µmol/g DCW)	0.227457	0.154654	0.141724	0.136388	0.0733599
	Amount (µmol/g DCW)	0.209024	0.239418	0.164023	0.155919	0.156079		Amount (µmol/g DCW)	0.209024	0.150979	0.146074	0.0930313	0.0744286
	Amount (µmol/g DCW)	0.183318	0.22779	0.208218	0.195343	0.115384		Amount (µmol/g DCW)	0.183318	0.136417	0.128284	0.104352	0.0991661
	Mean Amount (µmol/g DCW)	0.2066	0.2359	0.178981	0.159995	0.14668		Mean Amount (µmol/g DCW)	0.2066	0.14735	0.138694	0.111257	0.0823182
	Standard Deviation	0.0221691	0.00704421	0.0253223	0.0334961	0.0278148		Standard Deviation	0.0221691	0.00964466	0.00927444	0.0224879	0.0146005
	3PGA							3PGA
	Cultivation time (h)	72	96	120	144	168		Cultivation time (h)	72	96	120	144	168
	Amount (µmol/g DCW)	3.45612	5.06826	2.31132	1.83521	2.6132		Amount (µmol/g DCW)	3.45612	2.19803	1.26272	1.55054	1.07116
	Amount (µmol/g DCW)	3.54571	4.25866	2.45234	2.11436	2.60613		Amount (µmol/g DCW)	3.54571	1.75305	1.37925	1.1161	0.909208
	Amount (µmol/g DCW)	3.6153	3.78944	3.30363	2.5591	2.26932		Amount (µmol/g DCW)	3.6153	1.61888	1.18133	1.24126	1.15355
	Mean Amount (µmol/g DCW)	3.53904	4.37212	2.6891	2.16956	2.49622		Mean Amount (µmol/g DCW)	3.53904	1.85665	1.27444	1.30264	1.04464
	Standard Deviation	0.0797956	0.646917	0.536852	0.365088	0.196534		Standard Deviation	0.0797956	0.303161	0.0994802	0.223626	0.124313
	Acetyl-CoA							Acetyl-CoA
	Cultivation time (h)	72	96	120	144	168		Cultivation time (h)	72	96	120	144	168
	Amount (µmol/g DCW)	0.100896	0.043224	0.0211554	0.028195	0.0178137		Amount (µmol/g DCW)	0.100896	0.0323572	0.0105152	0.00743574	0.00483778
	Amount (µmol/g DCW)	0.089705	0.0347176	0.0273571	0.0199832	0.0178866		Amount (µmol/g DCW)	0.089705	0.036431	0.0147288	0.00765256	0.0101202
	Amount (µmol/g DCW)	0.0848392	0.0298637	0.0293366	0.0257478	0.0249716		Amount (µmol/g DCW)	0.0848392	0.0328919	0.0127125	0.0141804	0.00807552
	Mean Amount (µmol/g DCW)	0.0918133	0.0359351	0.0259497	0.024642	0.020224		Mean Amount (µmol/g DCW)	0.0918133	0.0338934	0.0126521	0.00975623	0.00767782
	Standard Deviation	0.00823318	0.00676283	0.00426834	0.0042161	0.00411174		Standard Deviation	0.00823318	0.00221385	0.00210744	0.00383297	0.00266355
	Citrate							Citrate
	Cultivation time (h)	72	96	120	144	168		Cultivation time (h)	72	96	120	144	168
	Amount (µmol/g DCW)	0.113406	0.0472066	0.0418738	0.254871	0.76901		Amount (µmol/g DCW)	0.113406	0.0583246	0.0431731	0.0528284	0.0671553
	Amount (µmol/g DCW)	0.075147	0.0386028	0.0521881	0.145648	0.33444		Amount (µmol/g DCW)	0.075147	0.053528	0.0457106	0.031882	0.0311522
	Amount (µmol/g DCW)	0.0741841	0.0423582	0.0695062	0.141257	0.203642		Amount (µmol/g DCW)	0.0741841	0.0437722	0.0417902	0.0448013	0.0484149
	Mean Amount (µmol/g DCW)	0.0875792	0.0427225	0.0545227	0.180592	0.435697		Mean Amount (µmol/g DCW)	0.0875792	0.0518749	0.043558	0.0431706	0.0489075
	Standard Deviation	0.0223722	0.00431344	0.0139634	0.0643647	0.295973		Standard Deviation	0.0223722	0.0074157	0.00198838	0.010568	0.0180066
	cis-Aconitate							cis-Aconitate
	Cultivation time (h)	72	96	120	144	168		Cultivation time (h)	72	96	120	144	168
	Amount (µmol/g DCW)	0.175699	0.0276767	0.0210695	0.0269641	0.0574908		Amount (µmol/g DCW)	0.175699	0.0305846	0.0198156	0	0
	Amount (µmol/g DCW)	0.117202	0.0393398	0.0140184	0.0200277	0.0373129		Amount (µmol/g DCW)	0.117202	0.0283975	0.0357126	0	0
	Amount (µmol/g DCW)	0.11494	0.034654	0.0161218	0.0189449	0.0183281		Amount (µmol/g DCW)	0.11494	0.0318168	0	0	0
	Mean Amount (µmol/g DCW)	0.135947	0.0338901	0.0170699	0.0219789	0.0377106		Mean Amount (µmol/g DCW)	0.135947	0.0302663	0.0277641	0	0
	Standard Deviation	0.0344447	0.00586894	0.00361991	0.00435113	0.0195844		Standard Deviation	0.0344447	0.00173171	0.0112409	0	0
	2-OG							2-OG
	Cultivation time (h)	72	96	120	144	168		Cultivation time (h)	72	96	120	144	168
	Amount (µmol/g DCW)	0.429511	0.133219	0.123613	0.163885	0.194393		Amount (µmol/g DCW)	0.429511	0.232815	0.269938	0.24343	0.297121
	Amount (µmol/g DCW)	0.266054	0.160673	0.14784	0.139326	0.2009		Amount (µmol/g DCW)	0.266054	0.230977	0.27067	0.188038	0.156021
	Amount (µmol/g DCW)	0.321392	0.166213	0.221338	0.170217	0.142286		Amount (µmol/g DCW)	0.321392	0.239828	0.17997	0.203106	0.152508
	Mean Amount (µmol/g DCW)	0.338986	0.153369	0.164264	0.157809	0.179193		Mean Amount (µmol/g DCW)	0.338986	0.23454	0.240192	0.211525	0.201883
	Standard Deviation	0.0831368	0.0176684	0.0508902	0.0163175	0.0321275		Standard Deviation	0.0831368	0.00467098	0.0521558	0.0286397	0.0824969
	Succinate							Succinate
	Cultivation time (h)	72	96	120	144	168		Cultivation time (h)	72	96	120	144	168
	Amount (µmol/g DCW)	0.865597	0.25092	0.251759	0.362618	0.511204		Amount (µmol/g DCW)	0.865597	0.293503	0.428086	0.43207	0.417288
	Amount (µmol/g DCW)	0.509713	0.300136	0.294993	0.326704	0.470714		Amount (µmol/g DCW)	0.509713	0.262302	0.385207	0.261987	0.254832
	Amount (µmol/g DCW)	0.572685	0.364841	0.339786	0.356464	0.196184		Amount (µmol/g DCW)	0.572685	0.24445	0.272707	0.267182	0.191449
	Mean Amount (µmol/g DCW)	0.649331	0.305299	0.295513	0.348595	0.392701		Mean Amount (µmol/g DCW)	0.649331	0.266752	0.362	0.320413	0.287856
	Standard Deviation	0.189919	0.0571357	0.044016	0.0192064	0.171388		Standard Deviation	0.189919	0.024827	0.0802472	0.0967327	0.116485
	Malate							Malate
	Cultivation time (h)	72	96	120	144	168		Cultivation time (h)	72	96	120	144	168
	Amount (µmol/g DCW)	0.141998	0	0	0	0		Amount (µmol/g DCW)	0.141998	0.0282297	0.0387183	0.0212824	0.023326
	Amount (µmol/g DCW)	0.122918	0	0	0	0		Amount (µmol/g DCW)	0.122918	0.0247591	0.0200323	0.0242899	0.0126907
	Amount (µmol/g DCW)	0.105617	0	0	0	0		Amount (µmol/g DCW)	0.105617	0.0383392	0.0153932	0.0228729	0.0274804
	Mean Amount (µmol/g DCW)	0.123511	0	0	0	0		Mean Amount (µmol/g DCW)	0.123511	0.0304427	0.0247146	0.0228151	0.0211657
	Standard Deviation	0.0181977	0	0	0	0		Standard Deviation	0.0181977	0.00705532	0.0123474	0.0015046	0.00762784
	L-Glutamate							L-Glutamate
	Cultivation time (h)	72	96	120	144	168		Cultivation time (h)	72	96	120	144	168
	Amount (µmol/g DCW)	46.7971	37.1676	36.5999	39.0396	31.3239		Amount (µmol/g DCW)	46.7971	42.8259	58.9899	53.9643	58.98
	Amount (µmol/g DCW)	44.0755	40.8038	43.1151	37.7925	37.9534		Amount (µmol/g DCW)	44.0755	48.5939	60.3904	51.8654	58.1498
	Amount (µmol/g DCW)	41.3435	39.4373	47.8367	38.3025	33.6448		Amount (µmol/g DCW)	41.3435	47.6609	64.9142	52.59	56.1396
	Mean Amount (µmol/g DCW)	44.0721	39.1362	42.5172	38.3782	34.3073		Mean Amount (µmol/g DCW)	44.0721	46.3602	61.4315	52.8066	57.7565
	Standard Deviation	2.72679	1.83673	5.64218	0.626941	3.36404		Standard Deviation	2.72679	3.09618	3.09635	1.06608	1.46049
	L-Glutamine							L-Glutamine
	Cultivation time (h)	72	96	120	144	168		Cultivation time (h)	72	96	120	144	168
	Amount (µmol/g DCW)	0.609197	0.827245	1.20759	0.681589	1.19198		Amount (µmol/g DCW)	0.609197	0.522355	0.414094	0.341299	0.325984
	Amount (µmol/g DCW)	1.74746	1.3514	1.24763	1.12564	1.31066		Amount (µmol/g DCW)	1.74746	1.05409	1.65833	1.75754	0.903229
	Amount (µmol/g DCW)	1.69945	1.52246	1.23908	1.04189	0.992242		Amount (µmol/g DCW)	1.69945	1.83412	1.57019	2.1387	1.57814
	Mean Amount (µmol/g DCW)	1.35203	1.2337	1.23143	0.949706	1.16496		Mean Amount (µmol/g DCW)	1.35203	1.13686	1.21421	1.41251	0.935785
	Standard Deviation	0.643763	0.362244	0.0210849	0.235942	0.160918		Standard Deviation	0.643763	0.659787	0.694318	0.947072	0.626713

## Sheet: Figure 3
Fig. 3
Time-course changes in the 13C fractions of metabolites
	RelQ-ox						RelQ
	G1P						G1P
	Cultivation time (h)	96	98	102	120		Cultivation time (h)	96	98	102	120
	13C fraction (%)	2.06464	61.3446	64.297	53.9025		13C fraction (%)	1.24114	58.3874	60.1392	50.6343
	13C fraction (%)	1.82856	64.8038	64.4223	56.8756		13C fraction (%)	0.87417	61.5098	61.7839	50.774
	13C fraction (%)	1.4539	64.2154	60.8186	53.2924		13C fraction (%)	1.37105	67.1118	64.9935	52.7183
	Mean 13C fraction 8%)	1.78237	63.4546	63.1793	54.6902		Mean 13C fraction 8%)	1.16212	62.3363	62.3055	51.3755
	Standard Deviation	0.307979	1.85087	2.04542	1.91707		Standard Deviation	0.257694	4.4205	2.46886	1.16498
	G6P						G6P
	Cultivation time (h)	96	98	102	120		Cultivation time (h)	96	98	102	120
	13C fraction (%)	2.02695	59.9491	60.9802	58.168		13C fraction (%)	1.88148	58.6826	55.4708	52.0396
	13C fraction (%)	1.77625	60.8227	64.035	56.8547		13C fraction (%)	1.60712	55.4761	57.9106	55.0982
	13C fraction (%)	1.60887	65.0061	62.5597	56.3542		13C fraction (%)	1.52334	57.8503	60.1529	55.877
	Mean 13C fraction 8%)	1.80402	61.926	62.525	57.1256		Mean 13C fraction 8%)	1.67065	57.3363	57.8447	54.3383
	Standard Deviation	0.210422	2.70298	1.52769	0.936734		Standard Deviation	0.187327	1.6639	2.34171	2.02842
	F6P						F6P
	Cultivation time (h)	96	98	102	120		Cultivation time (h)	96	98	102	120
	13C fraction (%)	2.08156	59.5088	60.4023	56.3711		13C fraction (%)	2.14953	52.7823	55.8166	53.5692
	13C fraction (%)	1.25234	63.4659	63.8741	58.8227		13C fraction (%)	1.84466	54.1551	57.5645	55.2809
	13C fraction (%)	2.04976	64.551	62.1801	55.4893		13C fraction (%)	1.93712	60.0545	60.4946	55.7578
	Mean 13C fraction 8%)	1.79455	62.5086	62.1522	56.8944		Mean 13C fraction 8%)	1.9771	55.664	57.9586	54.8693
	Standard Deviation	0.46984	2.65393	1.73607	1.72719		Standard Deviation	0.156316	3.86377	2.36377	1.15092
	3PGA						3PGA
	Cultivation time (h)	96	98	102	120		Cultivation time (h)	96	98	102	120
	13C fraction (%)	1.86272	40.6347	47.2912	57.1683		13C fraction (%)	1.80036	42.3801	51.2524	52.5425
	13C fraction (%)	1.5947	43.2886	51.2113	56.5713		13C fraction (%)	1.55695	41.0536	50.5585	56.2171
	13C fraction (%)	2.1014	43.4543	47.6777	55.4339		13C fraction (%)	1.49447	45.7602	52.5295	55.3221
	Mean 13C fraction 8%)	1.85294	42.4592	48.7267	56.3912		Mean 13C fraction 8%)	1.61726	43.0647	51.4468	54.6939
	Standard Deviation	0.253492	1.58225	2.16035	0.881138		Standard Deviation	0.161614	2.42682	0.999817	1.91618
	2PGA						2PGA
	Cultivation time (h)	96	98	102	120		Cultivation time (h)	96	98	102	120
	13C fraction (%)	1.29281	68.5279	63.0415	58.9919		13C fraction (%)	1.72938	71.9863	61.5475	55.8238
	13C fraction (%)	1.61416	63.963	63.6154	58.78		13C fraction (%)	1.21723	63.6602	60.7739	50.102
	13C fraction (%)	0.913847	65.1991	56.7524	54.602		13C fraction (%)	1.18117	65.0135	67.4127	54.9395
	Mean 13C fraction 8%)	1.27361	65.8966	61.1364	57.4579		Mean 13C fraction 8%)	1.37593	66.8867	63.2447	53.6218
	Standard Deviation	0.350552	2.36105	3.80749	2.4756		Standard Deviation	0.30663	4.46795	3.63027	3.0801
	PEP						PEP
	Cultivation time (h)	96	98	102	120		Cultivation time (h)	96	98	102	120
	13C fraction (%)	2.18145	66.9448	67.4082	59.597		13C fraction (%)	3.67726	66.5616	63.5594	56.4324
	13C fraction (%)	2.77933	67.8739	68.0794	58.8022		13C fraction (%)	2.47073	64.5197	65.7777	58.2909
	13C fraction (%)	1.78229	70.2752	67.0429	57.4474		13C fraction (%)	0.909543	65.9157	67.7022	58.9716
	Mean 13C fraction 8%)	2.24769	68.3646	67.5102	58.6155		Mean 13C fraction 8%)	2.35251	65.6657	65.6798	57.8983
	Standard Deviation	0.50181	1.71859	0.525686	1.08689		Standard Deviation	1.38764	1.0437	2.07312	1.31437
	Citrate						Citrate
	Cultivation time (h)	96	98	102	120		Cultivation time (h)	96	98	102	120
	13C fraction (%)	0	0	6.04202	7.76625		13C fraction (%)	0	0	4.39578	10.2841
	13C fraction (%)	0	0	5.58509	8.81538		13C fraction (%)	0	0	7.9201	8.36602
	13C fraction (%)	0	0	4.37028	9.57683		13C fraction (%)	0	0	6.78368	11.0296
	Mean 13C fraction 8%)	0	0	5.33246	8.71949		Mean 13C fraction 8%)	0	0	6.36652	9.89325
	Standard Deviation	0	0	0.86403	0.909091		Standard Deviation	0	0	1.79881	1.37414
	2-OG						2-OG
	Cultivation time (h)	96	98	102	120		Cultivation time (h)	96	98	102	120
	13C fraction (%)	0.848717	1.21819	2.30433	6.08085		13C fraction (%)	0.751895	11.4276	11.2203	16.8249
	13C fraction (%)	0.869848	0.888863	3.13826	4.30839		13C fraction (%)	0.689796	10.7081	11.9116	15.3994
	13C fraction (%)	0.628504	2.31114	1.60204	4.2654		13C fraction (%)	1.07237	8.56275	14.418	13.2264
	Mean 13C fraction 8%)	0.782356	1.47273	2.34821	4.88488		Mean 13C fraction 8%)	0.83802	10.2328	12.5166	15.1502
	Standard Deviation	0.133658	0.744523	0.769051	1.03596		Standard Deviation	0.205313	1.4904	1.68251	1.81213
	Succinate						Succinate
	Cultivation time (h)	96	98	102	120		Cultivation time (h)	96	98	102	120
	13C fraction (%)	0	1.39404	0.817502	1.85076		13C fraction (%)	0	1.4482	1.42196	3.71151
	13C fraction (%)	0	0.542633	1.26169	2.5313		13C fraction (%)	0	1.72904	2.49869	1.88865
	13C fraction (%)	0	0.761365	0.510882	2.30778		13C fraction (%)	0	2.15612	1.94409	2.17051
	Mean 13C fraction 8%)	0	0.899346	0.863359	2.22995		Mean 13C fraction 8%)	0	1.77779	1.95491	2.59023
	Standard Deviation	0	0.442158	0.3775	0.34688		Standard Deviation	0	0.35647	0.538449	0.981234

## Sheet: Figure 4a
Fig. 4a
Specific activities of citrate synthase (CS), aconitase (ACN), and isocitrate dehydrogenase (ICD) in crude extracts
	Citrate Synthase Activity							Aconitase Activity							Isocitrate Dehydrogenase Activity
	Sample	Activity (nmol/min)	enzyme amount (mg)	Specific Activity (nmol/min/mg)	Mean Specific Activity (nmol/min/mg)	Standard Deviation		Sample	Activity (nmol/min)	enzyme amount (mg)	Specific Activity (nmol/min/mg)	Mean Specific Activity (nmol/min/mg)	Standard Deviation		Sample	Activity (nmol/min)	enzyme amount (mg)	Specific Activity (nmol/min/mg)	Mean Specific Activity (nmol/min/mg)	Standard Deviation
	RelQ-ox_1	0.360113	0.0406812	8.85207	9.09076	0.224548		RelQ-ox_1	0.123312	0.244087	0.505196	0.496667	0.06779		RelQ-ox_1	0.562203	0.0284768	19.7425	19.6504	0.373546
	RelQ-ox_2	0.323565	0.0354692	9.1224				RelQ-ox_2	0.119132	0.212815	0.55979				RelQ-ox_2	0.682406	0.0354692	19.2394
	RelQ-ox_3	0.322694	0.0347064	9.29781				RelQ-ox_3	0.0885048	0.208238	0.425017				RelQ-ox_3	0.693061	0.0347064	19.9693
	RelQ_1	0.320306	0.0446741	7.16984	9.10895	1.68316		RelQ_1	0.25828	0.268045	0.963569	1.02933	0.194275		RelQ_1	0.539134	0.0268045	20.1136	19.0014	1.27426
	RelQ_2	0.310129	0.0311223	9.96486				RelQ_2	0.163666	0.186734	0.876466				RelQ_2	0.720031	0.0373467	19.2796
	RelQ_3	0.476306	0.0467327	10.1922				RelQ_3	0.34992	0.280396	1.24795				RelQ_3	0.411505	0.0233663	17.611

## Sheet: Figure 4b
Fig. 4b
Dose-dependent effect of ppGpp on the aconitase activity of the recombinant Synpcc7942_0903 protein.
	ppGpp/Enzyme (molar ratio)	Specific Activity (nmol/min/mg)	Specific Activity (nmol/min/mg)	Specific Activity (nmol/min/mg)	Average Specific Activity (nmol/min/mg)	Relative Activity (%)	Relative Activity (%)	Relative Activity (%)	Average Relative Activity (%)	Standard deviation
	0	233.321	224.56	219.803	225.895	103.288	99.4092	97.3032	100	3.03563
	0.352113	244.735	205.903	152.889	201.176	108.34	91.15	67.6814	89.0572	20.4101
	0.704225	165.477	188.378	165.145	173	73.2539	83.3921	73.1069	76.5843	5.89619
	1.40845	200.027	165.258	113.709	159.665	88.549	73.1571	50.3374	70.6812	19.2258
	3.52113	149.73	143.58	224.919	172.743	66.2832	63.5605	99.568	76.4706	20.0493
	7.04225	145.721	109.707	154.069	136.499	64.5084	48.5657	68.2037	60.4259	10.4361
	10.5634	142.359	118.726	187.738	149.608	63.0202	52.5582	83.1086	66.229	15.5259
	14.0845	198.496	115.178	184.013	165.896	87.8709	50.9875	81.4597	73.4394	19.7064
Unedited image for SDS-PAGE gel of purified recombinant Synpcc7942_0903 proteins

## Sheet: Figure 5
Fig. 5
Time-course changes in 13C fractions of 18 amino acids (all except L-cysteine and L-methionine)
	RelQ-ox						RelQ
	L-Serine						L-Serine
	Cultivation time (h)	96	98	102	120		Cultivation time (h)	96	98	102	120
	13C fraction (%)	1.09936	25.6976	33.8981	39.1726		13C fraction (%)	1.09936	15.1752	20.8161	28.2031
	13C fraction (%)	0.782978	28.3273	36.8988	39.8335		13C fraction (%)	0.782978	22.4694	24.2799	29.9202
	13C fraction (%)	1.02826	29.6778	32.9048	38.4427		13C fraction (%)	1.02826	23.4981	25.4338	31.0748
	Mean 13C fraction (%)	0.970201	27.9009	34.5672	39.1496		Mean 13C fraction (%)	0.970201	20.3809	23.5099	29.7327
	Standard Deviation	0.165991	2.02406	2.0794	0.695666		Standard Deviation	0.165991	4.53754	2.40321	1.44496
	Glycine						Glycine
	Cultivation time (h)	96	98	102	120		Cultivation time (h)	96	98	102	120
	13C fraction (%)	0	5.6286	6.40199	8.874		13C fraction (%)	0	3.17379	3.54067	7.00207
	13C fraction (%)	0	5.406	6.31433	9.70856		13C fraction (%)	0	4.52884	5.39396	7.27392
	13C fraction (%)	0	5.67582	7.0481	9.88632		13C fraction (%)	0	5.21803	8.47544	7.22854
	Mean 13C fraction (%)	0	5.57014	6.58814	9.48963		Mean 13C fraction (%)	0	4.30689	5.80336	7.16818
	Standard Deviation	0	0.144093	0.400738	0.540508		Standard Deviation	0	1.04004	2.49273	0.145635
	L-Tryptophan						L-Tryptophan
	Cultivation time (h)	96	98	102	120		Cultivation time (h)	96	98	102	120
	13C fraction (%)	1.0908	6.692	11.2181	10.7921		13C fraction (%)	1.0908	10.0756	18.4298	17.8129
	13C fraction (%)	0.672814	6.66655	12.7042	12.318		13C fraction (%)	0.672814	13.6949	21.2189	15.9272
	13C fraction (%)	0.754072	8.88796	10.9089	12.2361		13C fraction (%)	0.754072	12.3143	24.3825	16.7652
	Mean 13C fraction (%)	0.839228	7.4155	11.6104	11.7821		Mean 13C fraction (%)	0.839228	12.0282	21.3437	16.8351
	Standard Deviation	0.221622	1.27525	0.959799	0.858312		Standard Deviation	0.221622	1.82654	2.97834	0.944787
	L-Tyrosine						L-Tyrosine
	Cultivation time (h)	96	98	102	120		Cultivation time (h)	96	98	102	120
	13C fraction (%)	1.30072	26.3839	31.7783	34.1504		13C fraction (%)	1.30072	14.2133	18.3656	20.0645
	13C fraction (%)	1.26126	28.852	32.4263	32.5563		13C fraction (%)	1.26126	14.6076	18.0657	18.0553
	13C fraction (%)	1.24457	27.5438	29.6846	32.9913		13C fraction (%)	1.24457	14.5855	22.7348	18.981
	Mean 13C fraction (%)	1.26885	27.5933	31.2964	33.2327		Mean 13C fraction (%)	1.26885	14.4688	19.722	19.0336
	Standard Deviation	0.0288355	1.23479	1.43296	0.823972		Standard Deviation	0.0288355	0.221546	2.61346	1.00564
	L-Phenylalanine						L-Phenylalanine
	Cultivation time (h)	96	98	102	120		Cultivation time (h)	96	98	102	120
	13C fraction (%)	2.28119	6.27891	5.23364	12.3557		13C fraction (%)	2.28119	19.1667	25.7008	25.5082
	13C fraction (%)	1.97623	5.56723	12.0003	10.5193		13C fraction (%)	1.97623	24.1134	19.6201	31.6687
	13C fraction (%)	2.0442	5.13382	7.15577	9.43451		13C fraction (%)	2.0442	22.675	24.7924	19.1019
	Mean 13C fraction (%)	2.10054	5.65999	8.1299	10.7698		Mean 13C fraction (%)	2.10054	21.9851	23.3711	25.4263
	Standard Deviation	0.160098	0.578152	3.48693	1.4766		Standard Deviation	0.160098	2.5445	3.28007	6.2838
	L-Alanine						L-Alanine
	Cultivation time (h)	96	98	102	120		Cultivation time (h)	96	98	102	120
	13C fraction (%)	0.590726	5.71322	6.36866	5.58349		13C fraction (%)	0.590726	2.58669	2.86457	3.50169
	13C fraction (%)	0.685957	6.15576	6.34005	5.2544		13C fraction (%)	0.685957	3.5937	3.10408	3.10317
	13C fraction (%)	0.587028	5.46835	5.62927	5.63777		13C fraction (%)	0.587028	4.00881	4.39806	3.11593
	Mean 13C fraction (%)	0.621237	5.77911	6.11266	5.49188		Mean 13C fraction (%)	0.621237	3.3964	3.45557	3.24027
	Standard Deviation	0.0560795	0.348411	0.418875	0.207452		Standard Deviation	0.0560795	0.731297	0.824962	0.226493
	L-Valine						L-Valine
	Cultivation time (h)	96	98	102	120		Cultivation time (h)	96	98	102	120
	13C fraction (%)	0.512037	4.97269	5.1207	7.80043		13C fraction (%)	0.512037	11.6679	21.5131	17.0963
	13C fraction (%)	0.883197	5.70449	6.16168	7.8541		13C fraction (%)	0.883197	18.5818	23.6838	12.982
	13C fraction (%)	1.21664	4.8041	6.36654	6.64541		13C fraction (%)	1.21664	21.338	23.2209	18.8042
	Mean 13C fraction (%)	0.870626	5.16043	5.88297	7.43331		Mean 13C fraction (%)	0.870626	17.1959	22.8059	16.2941
	Standard Deviation	0.352471	0.478654	0.668046	0.682873		Standard Deviation	0.352471	4.98179	1.14331	2.99285
	L-Leucine						L-Leucine
	Cultivation time (h)	96	98	102	120		Cultivation time (h)	96	98	102	120
	13C fraction (%)	0.408074	1.74829	3.23299	4.74383		13C fraction (%)	0.408074	13.1092	8.17392	9.26244
	13C fraction (%)	0.604532	1.37604	2.71656	5.95704		13C fraction (%)	0.604532	13.3491	15.1992	14.3898
	13C fraction (%)	1.01535	1.16152	3.25111	3.03771		13C fraction (%)	1.01535	14.1909	15.4115	11.3267
	Mean 13C fraction (%)	0.675984	1.42862	3.06689	4.57953		Mean 13C fraction (%)	0.675984	13.5497	12.9282	11.6596
	Standard Deviation	0.309877	0.296893	0.303525	1.46659		Standard Deviation	0.309877	0.568074	4.11871	2.57983
	L-Aspartate						L-Aspartate
	Cultivation time (h)	96	98	102	120		Cultivation time (h)	96	98	102	120
	13C fraction (%)	2.0267	33.48	49.8999	48.2583		13C fraction (%)	2.0267	55.1374	56.3101	45.3718
	13C fraction (%)	1.59571	39.1118	53.2258	48.1569		13C fraction (%)	1.59571	55.921	53.7851	47.8899
	13C fraction (%)	1.46346	37.5236	52.2607	47.1267		13C fraction (%)	1.46346	56.025	58.6392	47.426
	Mean 13C fraction (%)	1.69529	36.7051	51.7954	47.8473		Mean 13C fraction (%)	1.69529	55.6944	56.2448	46.8959
	Standard Deviation	0.29453	2.90374	1.71105	0.626104		Standard Deviation	0.29453	0.485227	2.42773	1.34009
	L-Asparagine						L-Asparagine
	Cultivation time (h)	96	98	102	120		Cultivation time (h)	96	98	102	120
	13C fraction (%)	0.685636	0	4.94549	8.66558		13C fraction (%)	0.685636	6.68236	16.6809	24.1449
	13C fraction (%)	0	6.00132	8.71347	9.10268		13C fraction (%)	0	5.64596	10.5654	22.164
	13C fraction (%)	0	1.75996	1.32027	4.33902		13C fraction (%)	0	15.0809	10.7405	19.7717
	Mean 13C fraction (%)	0.228545	2.58709	4.99308	7.36909		Mean 13C fraction (%)	0.228545	9.13641	12.6623	22.0269
	Standard Deviation	0.395852	3.08497	3.69683	2.63321		Standard Deviation	0.395852	5.17411	3.48133	2.18985
	L-Lysine						L-Lysine
	Cultivation time (h)	96	98	102	120		Cultivation time (h)	96	98	102	120
	13C fraction (%)	0.693376	1.37759	1.40219	4.68804		13C fraction (%)	0.693376	17.4144	11.8158	7.62187
	13C fraction (%)	1.15399	1.89205	1.55019	4.77036		13C fraction (%)	1.15399	16.3769	9.47288	8.32135
	13C fraction (%)	1.0619	1.50491	1.71853	4.16448		13C fraction (%)	1.0619	14.6605	15.0611	8.22336
	Mean 13C fraction (%)	0.969755	1.59152	1.55697	4.54096		Mean 13C fraction (%)	0.969755	16.1506	12.1166	8.05552
	Standard Deviation	0.243739	0.267945	0.158277	0.328627		Standard Deviation	0.243739	1.39086	2.8062	0.378737
	L-Threonine						L-Threonine
	Cultivation time (h)	96	98	102	120		Cultivation time (h)	96	98	102	120
	13C fraction (%)	1.9712	6.40966	12.0807	17.3238		13C fraction (%)	1.9712	12.494	15.867	16.359
	13C fraction (%)	1.16799	7.38167	11.0167	16.0367		13C fraction (%)	1.16799	16.8534	13.3512	17.505
	13C fraction (%)	1.14931	5.74772	10.5393	14.1225		13C fraction (%)	1.14931	15.9107	18.7581	15.2169
	Mean 13C fraction (%)	1.4295	6.51302	11.2122	15.8276		Mean 13C fraction (%)	1.4295	15.086	15.9921	16.3603
	Standard Deviation	0.469217	0.821864	0.789071	1.61084		Standard Deviation	0.469217	2.29371	2.70566	1.14407
	L-Isoleucine						L-Isoleucine
	Cultivation time (h)	96	98	102	120		Cultivation time (h)	96	98	102	120
	13C fraction (%)	0.744821	1.41221	3.30938	10.2354		13C fraction (%)	0.744821	13.803	20.1343	16.0237
	13C fraction (%)	1.10704	1.4824	5.22429	10.4597		13C fraction (%)	1.10704	10.594	16.8975	17.1343
	13C fraction (%)	1.08973	1.72694	4.08516	10.4606		13C fraction (%)	1.08973	14.815	21.5232	19.3752
	Mean 13C fraction (%)	0.98053	1.54052	4.20628	10.3852		Mean 13C fraction (%)	0.98053	13.0707	19.5183	17.5111
	Standard Deviation	0.204314	0.165215	0.963181	0.129779		Standard Deviation	0.204314	2.20371	2.37358	1.70719
	L-Glutamate						L-Glutamate
	Cultivation time (h)	96	98	102	120		Cultivation time (h)	96	98	102	120
	13C fraction (%)	1.33108	3.77327	11.9177	17.7574		13C fraction (%)	1.33108	10.9288	19.081	25.6185
	13C fraction (%)	1.39201	4.55782	11.4085	17.2868		13C fraction (%)	1.39201	10.3811	16.8992	25.6243
	13C fraction (%)	1.26196	4.48543	12.76	17.6703		13C fraction (%)	1.26196	10.1916	23.4885	25.7833
	Mean 13C fraction (%)	1.32835	4.27217	12.0287	17.5715		Mean 13C fraction (%)	1.32835	10.5005	19.8229	25.6754
	Standard Deviation	0.0650639	0.433577	0.682546	0.250391		Standard Deviation	0.0650639	0.382798	3.35672	0.0934976
	L-Proline						L-Proline
	Cultivation time (h)	96	98	102	120		Cultivation time (h)	96	98	102	120
	13C fraction (%)	0.907047	1.20454	1.86441	1.01437		13C fraction (%)	0.907047	1.80194	2.53288	6.93225
	13C fraction (%)	0.949533	1.89774	1.45869	1.30999		13C fraction (%)	0.949533	1.03579	3.88738	4.14826
	13C fraction (%)	1.30834	1.13355	1.10869	1.19047		13C fraction (%)	1.30834	1.46465	6.20874	8.39773
	Mean 13C fraction (%)	1.05497	1.41194	1.47726	1.17161		Mean 13C fraction (%)	1.05497	1.43413	4.20966	6.49275
	Standard Deviation	0.220446	0.422208	0.3782	0.148711		Standard Deviation	0.220446	0.383988	1.859	2.15856
	L-Arginine						L-Arginine
	Cultivation time (h)	96	98	102	120		Cultivation time (h)	96	98	102	120
	13C fraction (%)	1.20266	1.79292	1.47258	2.38577		13C fraction (%)	1.20266	7.93769	10.9574	8.38189
	13C fraction (%)	1.63173	1.9903	1.85142	2.144		13C fraction (%)	1.63173	8.45045	9.18963	8.25226
	13C fraction (%)	1.43693	1.49042	1.53271	2.01773		13C fraction (%)	1.43693	7.49603	12.3255	8.80864
	Mean 13C fraction (%)	1.42377	1.75788	1.6189	2.1825		Mean 13C fraction (%)	1.42377	7.96139	10.8242	8.48093															0
	Standard Deviation	0.214836	0.251775	0.203598	0.18702		Standard Deviation	0.214836	0.477649	1.57217	0.291112
	L-Glutamine						L-Glutamine
	Cultivation time (h)	96	98	102	120		Cultivation time (h)	96	98	102	120
	13C fraction (%)	1.2209	0.247736	10.0006	23.5018		13C fraction (%)	0	9.09765	11.8731	11.1578
	13C fraction (%)	0	9.13184	12.8076	11.1583		13C fraction (%)	0.161175	11.0266	14.3422	21.412
	13C fraction (%)	0.161175	10.9051	14.5071	21.4121		13C fraction (%)	0.247736	10.045	23.5921	21.4237
	Mean 13C fraction (%)	0.460692	6.76154	12.4384	18.6907		Mean 13C fraction (%)	0.136304	10.0564	16.6025	17.9978
	Standard Deviation	0.663274	5.71037	2.27582	6.60642		Standard Deviation	0.125727	0.9645	6.17783	5.92366
	L-Histidine						L-Histidine
	Cultivation time (h)	96	98	102	120		Cultivation time (h)	96	98	102	120
	13C fraction (%)	2.19899	3.33653	6.05987	12.7917		13C fraction (%)	2.19899	16.9375	10.4864	11.0656
	13C fraction (%)	1.0707	4.09652	5.70467	8.43611		13C fraction (%)	1.0707	11.4536	6.26521	9.99623
	13C fraction (%)	1.25207	4.00548	8.57807	11.5999		13C fraction (%)	1.25207	14.6894	8.93652	9.81303
	Mean 13C fraction (%)	1.50725	3.81284	6.78087	10.9426		Mean 13C fraction (%)	1.50725	14.3602	8.56272	10.2916
	Standard Deviation	0.605888	0.415004	1.56652	2.25095		Standard Deviation	0.605888	2.75676	2.13529	0.676526

## Sheet: Figure 6
Fig. 6
Changes in the levels of 2-OG, L-glutamate, and ppGpp
	S. elongatus PCC'942 Wild-Type												S. elongatus PCC'942 ∆Rel
	L-Glutamate												L-Glutamate
	Time (min)	-60	-30	0	15	30	60	90	120	150	180		Time (min)	-60	-30	0	15	30	60	90	120	150	180
	Amount (µmol/g DCW)	20.7716	24.0562	20.3472	20.6367	23.1475	25.1717	21.3008	23.6631	26.0069	23.5389		Amount (µmol/g DCW)	40.4536	38.5642	35.0877	42.2132	43.5378	36.9571	43.3329	40.1082	31.8823	31.1098
	Amount (µmol/g DCW)	22.679	25.8748	32.8121	22.9226	25.6254	36.2363	25.2572	24.1589	32.441	22.1181		Amount (µmol/g DCW)	38.8349	34.9505	34.8383	40.1549	35.6001	37.9528	39.0507	35.4724	28.4052	31.9747
	Amount (µmol/g DCW)	31.0721	35.6203	23.2621	22.5607	31.6037	24.3707	22.5271	32.8105	25.9851	22.0982		Amount (µmol/g DCW)	37.9939	35.2574	36.0058	38.3421	38.4277	41.047	36.0448	36.2574	31.1173	30.3955
	Mean Amount (µmol/g DCW)	24.8409	28.5171	25.4738	22.04	26.7922	28.5929	23.0284	26.8775	28.1443	22.585		Mean Amount (µmol/g DCW)	39.0941	36.2573	35.3106	40.2367	39.1885	38.6523	39.4761	37.2793	30.4682	31.16
	Standard Deviation	5.48001	6.21836	6.5201	1.22869	4.34713	6.63145	2.02526	5.14415	3.72103	0.8261		Standard Deviation	1.25017	2.00366	0.614835	1.93686	4.02316	2.13282	3.66264	2.48109	1.82714	0.790837
	ppGpp												ppGpp
	Time (min)	-60	-30	0	15	30	60	90	120	150	180		Time (min)	-60	-30	0	15	30	60	90	120	150	180
	Amount (µmol/g DCW)	0.00920702	0.00763833	0.00644845	0.0481873	0.0540866	0.0956312	0.11276	0.0991234	0.00639384	0.00693875		Amount (µmol/g DCW)	0	0	0	0	0	0	0	0	0	0
	Amount (µmol/g DCW)	0.0077748	0.00564745	0.00959643	0.0434228	0.0555396	0.110617	0.150161	0.0998371	0.00837659	0.00612863		Amount (µmol/g DCW)	0	0	0	0	0	0	0	0	0	0
	Amount (µmol/g DCW)	0.00709016	0.00136749	0.00587238	0.0558877	0.0210192	0.108105	0.127066	0.0682532	0.00522788	0.0063236		Amount (µmol/g DCW)	0	0	0	0	0	0	0	0	0	0
	Mean Amount (µmol/g DCW)	0.00802399	0.00488442	0.00730576	0.0491659	0.0435485	0.104784	0.129996	0.0890712	0.0066661	0.00646366		Mean Amount (µmol/g DCW)	0	0	0	0	0	0	0	0	0	0
	Standard Deviation	0.00108021	0.0032043	0.00200459	0.00628983	0.0195244	0.00802562	0.018872	0.0180325	0.00159191	0.000422831		Standard Deviation	0	0	0	0	0	0	0	0	0	0
	2-OG												2-OG
	Time (min)	-60	-30	0	15	30	60	90	120	150	180		Time (min)	-60	-30	0	15	30	60	90	120	150	180
	Amount (µmol/g DCW)	0.116191	0.255145	0.176479	1.12634	0.669593	0.977983	0.221777	0.0177074	0	0		Amount (µmol/g DCW)	0.128288	0.103563	0.14166	0.882725	1.08862	0.570702	0.233826	0	0	0
	Amount (µmol/g DCW)	0.177445	0.0808372	0.340141	0.80815	0.697536	0	0.0199711	0	0.0617111	0		Amount (µmol/g DCW)	0.179317	0.286428	0.0783809	0.939833	0.575783	0.302804	0.0188883	0.0199766	0	0
	Amount (µmol/g DCW)	0.305137	0.27707	0.113943	0.81441	0.891915	0.639436	0.12091	0.0361108	0	0		Amount (µmol/g DCW)	0.108636	0.11198	0.0191966	1.00016	0.815924	0.437632	0	0	0	0
	Mean Amount (µmol/g DCW)	0.199591	0.204351	0.210187	0.9163	0.753015	0.808709	0.120886	0.0269091	0.0617111	0		Mean Amount (µmol/g DCW)	0.138747	0.167324	0.0797459	0.940907	0.826777	0.437046	0.126357	0.0199766	0	0
	Standard Deviation	0.0964004	0.107526	0.116805	0.181928	0.1211	0.239388	0.100903	0.0130132	0	0		Standard Deviation	0.0364829	0.103233	0.0612431	0.058727	0.256592	0.13395	0.151984	0	0	0

## Sheet: Supplemental Figure 1b
Supplemental Fig. 1b
The unedited images for agarose gels of PCR products containing the relQ gene cassette (left) or without the rel gene (right).
	Wild-type and RelQ strains						Wild-type and ∆Rel strains

## Sheet: Supplemental Figure 2a
Supplemental Fig. 2a
Growth (OD750)
	RelQ-ox									RelQ
	Cultivation Time (h)	0	72	96	120	144	168	240		Cultivation Time (h)	0	72	96	120	144	168	240
	OD750	0.1121	3.4464	5.6136	6.8192	7.7184	8.4144	8.6608		OD750	0.1121	3.4464	5.1184	6.0928	7.3144	8.5696	8.6736
	OD750	0.1133	3.588	5.868	7.164	7.8244	8.76	7.9024		OD750	0.1133	3.588	5.0888	6.4344	7.4544	8.6112	8.76
	OD750	0.1134	3.64	5.9696	6.884	7.7736	8.9792	8.4		OD750	0.1134	3.64	5.1576	5.8952	7.1032	8.4624	8.7664
	Mean OD750	0.112933	3.55813	5.81707	6.95573	7.77213	8.71787	8.32107		Mean OD750	0.112933	3.55813	5.1216	6.1648	7.3844	8.5904	8.7168
	Standard Deviation	0.000723418	0.100196	0.183384	0.183251	0.0530152	0.284748	0.385312		Standard Deviation	0.000723418	0.100196	0.0345114	0.381272	0.176799	0.0767722	0.0518295
Growth (Cell number)
	RelQ-ox									RelQ
	Cultivation Time (h)	0	72	96	120	144	168	192		Cultivation Time (h)	0	72	96	120	144	168	192
	Cells/mL	373760000	811520000	750080000	870400000	852480000	888320000	988160000		Cells/mL	373760000	811520000	1367040000	1648640000	1971200000	1966080000	2009600000
	Cells/mL	424960000	826880000	806400000	847360000	849920000	865280000	901120000		Cells/mL	424960000	826880000	1418240000	1835520000	2012160000	1904640000	1871360000
	Cells/mL	394240000	847360000	931840000	944640000	975360000	985600000	1000960000		Cells/mL	394240000	847360000	1290240000	1679360000	1628160000	1615360000	1541120000
	Cells/mL	337920000	855040000	939520000	970240000	1029120000	911360000	1031680000		Cells/mL	337920000	855040000	1236480000	1415680000	1633280000	1932800000	1797120000
	Cells/mL		931840000	862720000	1054720000	826880000	834560000	857600000		Cells/mL		931840000	1423360000	1794560000	1909760000	1873920000	1899520000
	Cells/mL		837120000	975360000	967680000	778240000	1113600000	1011200000		Cells/mL		837120000	1333760000	1646080000	1907200000	1922560000	2063360000
	Mean Cells/mL	382720000	8.51627e+08	8.77653e+08	9.42507e+08	8.85333e+08	933120000	965120000		Mean Cells/mL	382720000	8.51627e+08	1.34485e+09	1.66997e+09	1.84363e+09	1.86923e+09	1863680000
	Standard Deviation	3.65342e+07	4.21792e+07	8.70463e+07	7.51684e+07	9.59152e+07	1.02102e+08	6.93188e+07		Standard Deviation	3.65342e+07	4.21792e+07	7.3337e+07	1.47449e+08	1.69567e+08	1.28055e+08	1.84923e+08

[truncated: 9 more sheets: Supplemental Figure 2c, Supplemental Figure 3a, Supplemental Figure 3b, Supplemental Figure 3c, Supplemental Figure 3d, Supplemental Figure 4a, Supplemental Figure 5a, Supplemental Figure 5b, Supplemental Figure 5c]
