# Supplementary material for: ppGpp accumulation reduces the expression of the global nitrogen homeostasis-modulating NtcA regulon by affecting 2-oxoglutarate levels
Source: Commun Biol. 2023 Dec 25;6:1285. doi: 10.1038/s42003-023-05632-1 (PMC10749895; doi:10.1038/s42003-023-05632-1)
Supplement: Supplementary file 6 — Supplementary Data 3 [file 42003_2023_5632_MOESM6_ESM.xlsx]

## Sheet: 6h_2fold_comparison
Name	0	Gene ID	Function
SYNPCC7942_RS13110	-0.444333	Synpcc7942_R0052	16S ribosomal RNA
SYNPCC7942_RS02985	-0.438622	Synpcc7942_R0004	16S ribosomal RNA
SYNPCC7942_RS13750	-0.36446	Synpcc7942_1290	metallothionein
SYNPCC7942_RS12750	0.347431		hypothetical protein
SYNPCC7942_RS10235	0.346102	Synpcc7942_R0003	tRNA-Thr
SYNPCC7942_RS12770	-0.271683	Synpcc7942_R0018	tRNA-Ala
SYNPCC7942_RS02960	-0.257719	Synpcc7942_0582	alpha/beta fold hydrolase
SYNPCC7942_RS05975	-0.247615	Synpcc7942_1165	phosphorylase
SYNPCC7942_RS03000	-0.245302	Synpcc7942_R0005	23S ribosomal RNA
SYNPCC7942_RS09695	0.244729		hypothetical protein
SYNPCC7942_RS13210	0.23434	Synpcc7942_R0024	tRNA-Met
SYNPCC7942_RS00550	-0.232111	Synpcc7942_0108	hypothetical protein
SYNPCC7942_RS04640	-0.223668	Synpcc7942_0900	hypothetical protein
SYNPCC7942_RS07125	0.212583	Synpcc7942_1392	DUF4214 domain-containing protein
SYNPCC7942_RS13095	-0.211364	Synpcc7942_R0051	23S ribosomal RNA
SYNPCC7942_RS00615	0.209179	Synpcc7942_R0026	tRNA-Cys
SYNPCC7942_RS12895	-0.203809	Synpcc7942_2540	biphenyl 2,3-dioxygenase
SYNPCC7942_RS01280	0.201814	Synpcc7942_0251	3'-5' exonuclease
SYNPCC7942_RS08010	-0.194058	Synpcc7942_1568	hypothetical protein
SYNPCC7942_RS01085	-0.191943	Synpcc7942_0214	AEC family transporter
SYNPCC7942_RS05515	-0.190415	Synpcc7942_1075	hypothetical protein
SYNPCC7942_RS04695	0.188697	Synpcc7942_0913	GNAT family N-acetyltransferase
SYNPCC7942_RS06285	0.186959	Synpcc7942_R0046	tRNA-Val
SYNPCC7942_RS04630	0.185039	Synpcc7942_R0041	tRNA-Thr
SYNPCC7942_RS05540	0.17303		hypothetical protein
nirA	0.164669	Synpcc7942_1240	assimilatory nitrite reductase (ferredoxin) precursor
rrf_2	-0.162691	Synpcc7942_0507	ribosome recycling factor
SYNPCC7942_RS04990	-0.162578	Synpcc7942_0971	DUF4912 domain-containing protein
SYNPCC7942_RS00090	0.158651	Synpcc7942_0017	bifunctional 4-hydroxy-2-oxoglutarate aldolase/2-dehydro-3-deoxy-phosphogluconate aldolase
SYNPCC7942_RS08775	-0.157589	Synpcc7942_1724	hypothetical protein
SYNPCC7942_RS05400	0.157123	Synpcc7942_1053	phycocyanin subunit alpha
SYNPCC7942_RS05370	0.153068	Synpcc7942_1047	phycocyanin subunit beta
SYNPCC7942_RS13245	-0.152264	Synpcc7942_2600	protoheme IX farnesyltransferase
SYNPCC7942_RS12425	0.151775	Synpcc7942_2445	PstS family phosphate ABC transporter substrate-binding protein
SYNPCC7942_RS11050	0.14729	Synpcc7942_2174	Crp/Fnr family transcriptional regulator
SYNPCC7942_RS13890	-0.146858		hypothetical protein
SYNPCC7942_RS06425	-0.14568	Synpcc7942_1254	cyclic nucleotide-binding domain-containing protein
SYNPCC7942_RS01480	0.144567	Synpcc7942_R0030	tRNA-Ala
SYNPCC7942_RS03475	0.144172	Synpcc7942_R0038	tRNA-Val
SYNPCC7942_RS07985	0.144144	Synpcc7942_1564	hypothetical protein
SYNPCC7942_RS04345	0.14187	Synpcc7942_0840	MSMEG_0572 family nitrogen starvation response protein
SYNPCC7942_RS07280	0.141846	Synpcc7942_1423	carbon dioxide concentrating mechanism protein CcmM
SYNPCC7942_RS02125	-0.140962	Synpcc7942_0416	hypothetical protein
SYNPCC7942_RS01740	-0.140581	Synpcc7942_0341	hypothetical protein
SYNPCC7942_RS06350	0.137785	Synpcc7942_1239	nitrate ABC transporter substrate-binding protein
SYNPCC7942_RS12225	0.137746	Synpcc7942_2405	DNA-binding protein
SYNPCC7942_RS02270	-0.137075	Synpcc7942_0444	TrbI/VirB10 family protein
SYNPCC7942_RS05810	0.135698	Synpcc7942_1135	gamma-glutamylcyclotransferase
SYNPCC7942_RS06590	0.135653	Synpcc7942_1287	S-layer protein
SYNPCC7942_RS08310	0.134756	Synpcc7942_1629	hypothetical protein
SYNPCC7942_RS02265	-0.134335	Synpcc7942_0443	S-layer homology domain-containing protein
SYNPCC7942_RS07865	0.133878	Synpcc7942_1541	flavodoxin FldA
SYNPCC7942_RS05800	0.133776	Synpcc7942_1133	peptidase domain-containing ABC transporter
SYNPCC7942_RS06345	0.131785	Synpcc7942_1238	nitrate ABC transporter, permease protein
SYNPCC7942_RS01290	-0.130772	Synpcc7942_0253	hypothetical protein
SYNPCC7942_RS06340	0.130131	Synpcc7942_1237	ATP-binding cassette domain-containing protein
SYNPCC7942_RS05380	0.128926	Synpcc7942_1049	photosystem I reaction center subunit XII
SYNPCC7942_RS01285	-0.127401	Synpcc7942_0252	hypothetical protein
SYNPCC7942_RS10850	0.126753	Synpcc7942_2138	type II toxin-antitoxin system HicA family toxin
SYNPCC7942_RS09580	0.125323	Synpcc7942_1889	glycoside hydrolase family 57 protein
SYNPCC7942_RS09205	0.125002	Synpcc7942_1813	molecular chaperone HtpG
SYNPCC7942_RS06330	0.123594	Synpcc7942_1235	nitrate reductase catalytic subunit
SYNPCC7942_RS02915	0.122042	Synpcc7942_R0032	tRNA-Gly
SYNPCC7942_RS04125	0.121928	Synpcc7942_0797	hypothetical protein
SYNPCC7942_RS06335	0.121507	Synpcc7942_1236	ATP-binding cassette domain-containing protein
SYNPCC7942_RS02130	-0.12104	Synpcc7942_0417	AAA family ATPase
SYNPCC7942_RS10865	0.115459		cupin domain-containing protein
SYNPCC7942_RS05805	0.112481	Synpcc7942_1134	hypothetical protein
SYNPCC7942_RS06980	0.0976458		hypothetical protein

## Sheet: 24h_2fold_comparison
Name		Gene ID	product	Name
SYNPCC7942_RS13750	-0.286705		metallothionein	SYNPCC7942_RS13750
SYNPCC7942_RS08195	-0.240903		fasciclin domain-containing protein	SYNPCC7942_RS08195
SYNPCC7942_RS05515	-0.208474		hypothetical protein	SYNPCC7942_RS05515
SYNPCC7942_RS02270	-0.202397		TrbI/VirB10 family protein	SYNPCC7942_RS02270
SYNPCC7942_RS01290	-0.194513		hypothetical protein	SYNPCC7942_RS01290
SYNPCC7942_RS13250	-0.189699		heme A synthase	SYNPCC7942_RS13250
SYNPCC7942_RS13245	-0.181854		protoheme IX farnesyltransferase	SYNPCC7942_RS13245
SYNPCC7942_RS13255	-0.165491		cytochrome c oxidase subunit II	SYNPCC7942_RS13255
SYNPCC7942_RS04630	-0.164006		tRNA-Thr	SYNPCC7942_RS04630
SYNPCC7942_RS02265	-0.159864		S-layer homology domain-containing protein	SYNPCC7942_RS02265
SYNPCC7942_RS00845	-0.14909		tRNA-Met	SYNPCC7942_RS00845
SYNPCC7942_RS05520	-0.148458		YbjN domain-containing protein	SYNPCC7942_RS05520
SYNPCC7942_RS01165	-0.143813		hypothetical protein	SYNPCC7942_RS01165
SYNPCC7942_RS01085	-0.141378		AEC family transporter	SYNPCC7942_RS01085
SYNPCC7942_RS05510	-0.140554		hypothetical protein	SYNPCC7942_RS05510
ffs	-0.139282		7S RNA of signal recognition particle	ffs
SYNPCC7942_RS10785	-0.138872		phycobilisome degradation protein NblA	SYNPCC7942_RS10785
SYNPCC7942_RS02585	-0.136586		hypothetical protein	SYNPCC7942_RS02585
SYNPCC7942_RS05470	-0.135448		hypothetical protein	SYNPCC7942_RS05470
SYNPCC7942_RS07330	-0.135181		N-acetyl-gamma-glutamyl-phosphate reductase	SYNPCC7942_RS07330
SYNPCC7942_RS08980	-0.133404		cytochrome ubiquinol oxidase subunit I	SYNPCC7942_RS08980
SYNPCC7942_RS10780	-0.132074		hypothetical protein	SYNPCC7942_RS10780
SYNPCC7942_RS00550	-0.131679		hypothetical protein	SYNPCC7942_RS00550
SYNPCC7942_RS12630	-0.126352		DUF29 family protein	SYNPCC7942_RS12630
SYNPCC7942_RS03215	-0.126233		tRNA-Gln	SYNPCC7942_RS03215
SYNPCC7942_RS13110	-0.125397		16S ribosomal RNA	SYNPCC7942_RS13110
SYNPCC7942_RS12060	-0.124219		dipeptide epimerase	SYNPCC7942_RS12060
SYNPCC7942_RS02985	-0.122937		16S ribosomal RNA	SYNPCC7942_RS02985
SYNPCC7942_RS13260	-0.122321		cytochrome c oxidase subunit I	SYNPCC7942_RS13260
SYNPCC7942_RS12495	-0.121766		tRNA-Leu	SYNPCC7942_RS12495
SYNPCC7942_RS06285	-0.121248		tRNA-Val	SYNPCC7942_RS06285
SYNPCC7942_RS13140	-0.119655		tRNA-Ser	SYNPCC7942_RS13140
SYNPCC7942_RS01105	-0.112418		tRNA-Pro	SYNPCC7942_RS01105
SYNPCC7942_RS12200	-0.112172		Hsp20/alpha crystallin family protein	SYNPCC7942_RS12200
SYNPCC7942_RS03195	-0.11203		thioredoxin-disulfide reductase	SYNPCC7942_RS03195
SYNPCC7942_RS12750	-0.110885		hypothetical protein	SYNPCC7942_RS12750
SYNPCC7942_RS13085	-0.110763		manganese ABC transporter substrate-binding protein	SYNPCC7942_RS13085
SYNPCC7942_RS07700	-0.109388		tRNA-Val	SYNPCC7942_RS07700
SYNPCC7942_RS04990	-0.109133		DUF4912 domain-containing protein	SYNPCC7942_RS04990
SYNPCC7942_RS10720	-0.108104		tRNA-Glu	SYNPCC7942_RS10720
SYNPCC7942_RS09490	-0.106632		efflux RND transporter periplasmic adaptor subunit	SYNPCC7942_RS09490
SYNPCC7942_RS13265	-0.106241		heme-copper oxidase subunit III	SYNPCC7942_RS13265
SYNPCC7942_RS10035	-0.105081		hypothetical protein	SYNPCC7942_RS10035
SYNPCC7942_RS03285	-0.104174		ABC transporter ATP-binding protein	SYNPCC7942_RS03285
SYNPCC7942_RS01815	-0.103323		hypothetical protein	SYNPCC7942_RS01815
SYNPCC7942_RS07190	-0.103121		DUF192 domain-containing protein	SYNPCC7942_RS07190
SYNPCC7942_RS03675	-0.103043		tRNA-Leu	SYNPCC7942_RS03675
SYNPCC7942_RS10150	-0.102341		hypothetical protein	SYNPCC7942_RS10150
SYNPCC7942_RS11180	-0.102305		tRNA-Ser	SYNPCC7942_RS11180
SYNPCC7942_RS04640	-0.101662		hypothetical protein	SYNPCC7942_RS04640
SYNPCC7942_RS03665	-0.101556		tRNA-Leu	SYNPCC7942_RS03665
SYNPCC7942_RS01905	-0.10084		hypothetical protein	SYNPCC7942_RS01905
SYNPCC7942_RS10430	-0.10065		DUF2949 domain-containing protein	SYNPCC7942_RS10430
SYNPCC7942_RS08700	-0.0990335		DNA-directed RNA polymerase subunit omega	SYNPCC7942_RS08700
SYNPCC7942_RS01250	-0.0989206		type I glyceraldehyde-3-phosphate dehydrogenase	SYNPCC7942_RS01250
SYNPCC7942_RS08370	-0.0988392		hypothetical protein	SYNPCC7942_RS08370
SYNPCC7942_RS09810	-0.0985474		type 2 isopentenyl-diphosphate Delta-isomerase	SYNPCC7942_RS09810
SYNPCC7942_RS06455	-0.0973938		hypothetical protein	SYNPCC7942_RS06455
SYNPCC7942_RS12490	-0.0969345		ComEC family competence protein	SYNPCC7942_RS12490
SYNPCC7942_RS01040	-0.0967703		bifunctional nicotinamide-nucleotide adenylyltransferase/Nudix hydroxylase	SYNPCC7942_RS01040
SYNPCC7942_RS09100	-0.0944661		PQQ-dependent sugar dehydrogenase	SYNPCC7942_RS09100
SYNPCC7942_RS09485	-0.0940702		cation transporter	SYNPCC7942_RS09485
SYNPCC7942_RS06965	-0.0926167		hypothetical protein	SYNPCC7942_RS06965
SYNPCC7942_RS08405	-0.0918231		transcriptional repressor	SYNPCC7942_RS08405
SYNPCC7942_RS12390	-0.0916008		tRNA-Leu	SYNPCC7942_RS12390
SYNPCC7942_RS00820	-0.0911797		hypothetical protein	SYNPCC7942_RS00820
SYNPCC7942_RS13655	-0.0910884		hypothetical protein	SYNPCC7942_RS13655
SYNPCC7942_RS09345	-0.0901281		transposase	SYNPCC7942_RS09345
SYNPCC7942_RS06605	-0.0901165		Zn(II)-sensing metalloregulatory transcriptional repressor SmtB	SYNPCC7942_RS06605
SYNPCC7942_RS02070	-0.0897362		DUF4168 domain-containing protein	SYNPCC7942_RS02070
SYNPCC7942_RS01065	-0.0895927		hypothetical protein	SYNPCC7942_RS01065
SYNPCC7942_RS10585	-0.0889021		hypothetical protein	SYNPCC7942_RS10585
SYNPCC7942_RS01415	-0.0877941		bidirectional hydrogenase complex protein HoxE	SYNPCC7942_RS01415
SYNPCC7942_RS00315	-0.0871748		protein phosphatase	SYNPCC7942_RS00315
SYNPCC7942_RS12910	-0.0863486		tRNA-Asp	SYNPCC7942_RS12910
SYNPCC7942_RS01000	-0.0843703		folate/biopterin family MFS transporter	SYNPCC7942_RS01000
SYNPCC7942_RS01240	-0.084019		high light inducible protein	SYNPCC7942_RS01240
SYNPCC7942_RS13730	-0.0828559		hypothetical protein	SYNPCC7942_RS13730
SYNPCC7942_RS09905	-0.0823936		tRNA-Ser	SYNPCC7942_RS09905
SYNPCC7942_RS11880	-0.0820391		hypothetical protein	SYNPCC7942_RS11880
SYNPCC7942_RS06470	-0.0816479		RNA methyltransferase	SYNPCC7942_RS06470
SYNPCC7942_RS13165	-0.0811956		Rrf2 family transcriptional regulator	SYNPCC7942_RS13165
SYNPCC7942_RS05740	-0.0810943		high light inducible protein	SYNPCC7942_RS05740
SYNPCC7942_RS01285	-0.0804479		hypothetical protein	SYNPCC7942_RS01285
SYNPCC7942_RS09835	-0.0796898		ACR3 family arsenite efflux transporter	SYNPCC7942_RS09835
SYNPCC7942_RS11745	-0.0795968		tRNA-Arg	SYNPCC7942_RS11745
SYNPCC7942_RS04835	-0.0793677		helix-turn-helix domain-containing protein	SYNPCC7942_RS04835
SYNPCC7942_RS01830	-0.0791525		metallophosphoesterase	SYNPCC7942_RS01830
SYNPCC7942_RS04695	-0.0790247		GNAT family N-acetyltransferase	SYNPCC7942_RS04695
SYNPCC7942_RS06165	-0.0789856		type II toxin-antitoxin system Phd/YefM family antitoxin	SYNPCC7942_RS06165
SYNPCC7942_RS04240	-0.0789231		hypothetical protein	SYNPCC7942_RS04240
SYNPCC7942_RS06110	-0.0786662		acyltransferase	SYNPCC7942_RS06110
SYNPCC7942_RS11810	-0.0783611		glutaredoxin 3	SYNPCC7942_RS11810
SYNPCC7942_RS02060	-0.0776894		peptide chain release factor 2	SYNPCC7942_RS02060
SYNPCC7942_RS03145	-0.0776741		phosphohistidine phosphatase SixA	SYNPCC7942_RS03145
SYNPCC7942_RS08885	-0.0773512		RNA polymerase sigma factor SigA2	SYNPCC7942_RS08885
SYNPCC7942_RS11645	-0.0773118		KpsF/GutQ family sugar-phosphate isomerase	SYNPCC7942_RS11645
SYNPCC7942_RS07990	-0.0765925		tRNA-Gly	SYNPCC7942_RS07990
SYNPCC7942_RS01010	-0.0758959		DUF2231 domain-containing protein	SYNPCC7942_RS01010
SYNPCC7942_RS05865	-0.0757432		Grx4 family monothiol glutaredoxin	SYNPCC7942_RS05865
SYNPCC7942_RS06160	-0.0753096		PIN domain-containing protein	SYNPCC7942_RS06160
SYNPCC7942_RS00990	-0.0751305		pentapeptide repeat-containing protein	SYNPCC7942_RS00990
SYNPCC7942_RS00145	-0.0749654		hypothetical protein	SYNPCC7942_RS00145
SYNPCC7942_RS03085	-0.0744575		hypothetical protein	SYNPCC7942_RS03085
SYNPCC7942_RS09245	-0.0739026		tetratricopeptide repeat protein	SYNPCC7942_RS09245
SYNPCC7942_RS03200	-0.0735091		4Fe-4S ferredoxin	SYNPCC7942_RS03200
SYNPCC7942_RS02125	-0.0731019		hypothetical protein	SYNPCC7942_RS02125
SYNPCC7942_RS00800	-0.0729827		molybdopterin-synthase adenylyltransferase MoeB	SYNPCC7942_RS00800
SYNPCC7942_RS09160	-0.0729094		transcriptional repressor	SYNPCC7942_RS09160
SYNPCC7942_RS08230	-0.0728028		DUF2808 domain-containing protein	SYNPCC7942_RS08230
SYNPCC7942_RS09140	-0.0725715		hydrogenase expression/formation protein HypE	SYNPCC7942_RS09140
SYNPCC7942_RS03375	-0.0721977		helicase	SYNPCC7942_RS03375
SYNPCC7942_RS03225	-0.0719999		polyamine aminopropyltransferase	SYNPCC7942_RS03225
SYNPCC7942_RS00140	-0.0717013		8-amino-7-oxononanoate synthase	SYNPCC7942_RS00140
SYNPCC7942_RS12110	-0.0715666		PIN/TRAM domain-containing protein	SYNPCC7942_RS12110
SYNPCC7942_RS04710	-0.0709047		tRNA-Tyr	SYNPCC7942_RS04710
SYNPCC7942_RS00195	-0.0705143		NADP-dependent phosphogluconate dehydrogenase	SYNPCC7942_RS00195
SYNPCC7942_RS09150	-0.0703208		alpha/beta fold hydrolase	SYNPCC7942_RS09150
SYNPCC7942_RS09945	-0.0699088		TIGR02652 family protein	SYNPCC7942_RS09945
SYNPCC7942_RS09760	-0.0696683		sigma-70 family RNA polymerase sigma factor	SYNPCC7942_RS09760
SYNPCC7942_RS02480	-0.0695246		signal peptidase I	SYNPCC7942_RS02480
SYNPCC7942_RS03330	-0.0691515		GNAT family N-acetyltransferase	SYNPCC7942_RS03330
SYNPCC7942_RS13820	-0.0689485		DUF4349 domain-containing protein	SYNPCC7942_RS13820
SYNPCC7942_RS02685	-0.068372		lipopolysaccharide biosynthesis proteins LPS	SYNPCC7942_RS02685
SYNPCC7942_RS03180	-0.0682745		DUF541 domain-containing protein	SYNPCC7942_RS03180
SYNPCC7942_RS10610	-0.0682501		CO2 hydration protein	SYNPCC7942_RS10610
SYNPCC7942_RS07390	-0.0673992		hypothetical protein	SYNPCC7942_RS07390
SYNPCC7942_RS08015	-0.0673673		hypothetical protein	SYNPCC7942_RS08015
SYNPCC7942_RS10750	-0.0673144		ribonuclease III	SYNPCC7942_RS10750
SYNPCC7942_RS02375	-0.0671537		glycosyltransferase	SYNPCC7942_RS02375
SYNPCC7942_RS02390	-0.0670721		2,3-bisphosphoglycerate-independent phosphoglycerate mutase	SYNPCC7942_RS02390
SYNPCC7942_RS10540	-0.0670664		acetate/propionate family kinase	SYNPCC7942_RS10540
SYNPCC7942_RS09080	-0.0667777		SUF system NifU family Fe-S cluster assembly protein	SYNPCC7942_RS09080
SYNPCC7942_RS03070	-0.0665881		tRNA-Met	SYNPCC7942_RS03070
SYNPCC7942_RS10745	-0.0665423		23S rRNA (guanosine(2251)-2'-O)-methyltransferase RlmB	SYNPCC7942_RS10745
SYNPCC7942_RS10125	-0.0664985		high light inducible protein	SYNPCC7942_RS10125
SYNPCC7942_RS01025	-0.0664131		cb-type cytochrome C oxidase subunit I	SYNPCC7942_RS01025
SYNPCC7942_RS05860	-0.0660628		tRNA-Pro	SYNPCC7942_RS05860
SYNPCC7942_RS07805	-0.0660609		4Fe-4S binding protein	SYNPCC7942_RS07805
SYNPCC7942_RS04975	-0.0660343		hypothetical protein	SYNPCC7942_RS04975
SYNPCC7942_RS11975	-0.0656379		hypothetical protein	SYNPCC7942_RS11975
SYNPCC7942_RS02235	-0.0653201		hypothetical protein	SYNPCC7942_RS02235
SYNPCC7942_RS08975	-0.0650182		cytochrome d ubiquinol oxidase subunit II	SYNPCC7942_RS08975
SYNPCC7942_RS08775	-0.0648976		hypothetical protein	SYNPCC7942_RS08775
SYNPCC7942_RS08990	-0.0645098		hypothetical protein	SYNPCC7942_RS08990
SYNPCC7942_RS12095	-0.0643576		hypothetical protein	SYNPCC7942_RS12095
SYNPCC7942_RS00745	-0.0642919		hypothetical protein	SYNPCC7942_RS00745
SYNPCC7942_RS09330	-0.0638676		hypothetical protein	SYNPCC7942_RS09330
SYNPCC7942_RS06735	0.0632235		metal ABC transporter ATP-binding protein	SYNPCC7942_RS06735
SYNPCC7942_RS07080	0.0641508		inorganic diphosphatase	SYNPCC7942_RS07080
SYNPCC7942_RS01220	0.0642244		allophycocyanin alpha-B chain	SYNPCC7942_RS01220
SYNPCC7942_RS06300	0.0643414		precorrin-4 C(11)-methyltransferase	SYNPCC7942_RS06300
SYNPCC7942_RS02725	0.0645217		acyl carrier protein	SYNPCC7942_RS02725
SYNPCC7942_RS11045	0.0648966		(2Fe-2S) ferredoxin domain-containing protein	SYNPCC7942_RS11045
SYNPCC7942_RS01795	0.0649727		bile acid:sodium symporter family protein	SYNPCC7942_RS01795
SYNPCC7942_RS09250	0.0650054		HEAT repeat domain-containing protein	SYNPCC7942_RS09250
SYNPCC7942_RS05485	0.065716		hypothetical protein	SYNPCC7942_RS05485
SYNPCC7942_RS11275	0.0657955		50S ribosomal protein L5	SYNPCC7942_RS11275
SYNPCC7942_RS04125	0.0659803		hypothetical protein	SYNPCC7942_RS04125
SYNPCC7942_RS01695	0.066028		ATP synthase subunit b'	SYNPCC7942_RS01695
SYNPCC7942_RS12455	0.0660542		hypothetical protein	SYNPCC7942_RS12455
SYNPCC7942_RS08595	0.0662462		sulfate ABC transporter permease subunit CysT	SYNPCC7942_RS08595
SYNPCC7942_RS06370	0.066422		Crp/Fnr family transcriptional regulator	SYNPCC7942_RS06370
SYNPCC7942_RS11950	0.0668029		ribosome-associated translation inhibitor RaiA	SYNPCC7942_RS11950
SYNPCC7942_RS04865	0.0668844		NAD(P)/FAD-dependent oxidoreductase	SYNPCC7942_RS04865
SYNPCC7942_RS01195	0.0671023		cyclic nucleotide-binding domain-containing protein	SYNPCC7942_RS01195
SYNPCC7942_RS09930	0.0672616		cyclic nucleotide-binding domain-containing protein	SYNPCC7942_RS09930
SYNPCC7942_RS06305	0.0675633		prolipoprotein diacylglyceryl transferase	SYNPCC7942_RS06305
SYNPCC7942_RS01850	0.0676572		hypothetical protein	SYNPCC7942_RS01850
SYNPCC7942_RS12700	0.0678655		protochlorophyllide reductase	SYNPCC7942_RS12700
SYNPCC7942_RS11265	0.0682489		50S ribosomal protein L6	SYNPCC7942_RS11265
SYNPCC7942_RS05725	0.0685214		hypothetical protein	SYNPCC7942_RS05725
SYNPCC7942_RS09050	0.0687833		MoaD/ThiS family protein	SYNPCC7942_RS09050
SYNPCC7942_RS02895	0.0691077		RNA polymerase sigma factor SigA4	SYNPCC7942_RS02895
SYNPCC7942_RS00260	0.0692568		methyltransferase domain-containing protein	SYNPCC7942_RS00260
SYNPCC7942_RS07115	0.0693646		histidine triad nucleotide-binding protein	SYNPCC7942_RS07115
SYNPCC7942_RS08210	0.0696159		ribonucleoside-triphosphate reductase, adenosylcobalamin-dependent	SYNPCC7942_RS08210
SYNPCC7942_RS04430	0.0697085		response regulator	SYNPCC7942_RS04430
SYNPCC7942_RS04620	0.0697652		cell division topological specificity factor MinE	SYNPCC7942_RS04620
SYNPCC7942_RS10925	0.0698999		linear amide C-N hydrolase	SYNPCC7942_RS10925
SYNPCC7942_RS12465	0.0700098		type IV pilus assembly protein PilM	SYNPCC7942_RS12465
SYNPCC7942_RS02135	0.0701239		DUF1257 domain-containing protein	SYNPCC7942_RS02135
SYNPCC7942_RS08280	0.0701591		hypothetical protein	SYNPCC7942_RS08280
SYNPCC7942_RS01785	0.0701795		MCE family protein	SYNPCC7942_RS01785
SYNPCC7942_RS06910	0.0703863		acetate--CoA ligase	SYNPCC7942_RS06910
SYNPCC7942_RS01360	0.0704032		16S rRNA (guanine(527)-N(7))-methyltransferase RsmG	SYNPCC7942_RS01360
SYNPCC7942_RS03575	0.0705097		photosystem II chlorophyll-binding protein CP47	SYNPCC7942_RS03575
SYNPCC7942_RS05720	0.0705192		phosphoglycerate kinase	SYNPCC7942_RS05720
SYNPCC7942_RS03015	0.070527		formate-dependent phosphoribosylglycinamide formyltransferase	SYNPCC7942_RS03015
SYNPCC7942_RS06845	0.0710565		hypothetical protein	SYNPCC7942_RS06845
SYNPCC7942_RS03520	0.0718339		7,8-didemethyl-8-hydroxy-5-deazariboflavin synthase subunit CofH	SYNPCC7942_RS03520
SYNPCC7942_RS01940	0.0720592		hypothetical protein	SYNPCC7942_RS01940
SYNPCC7942_RS05820	0.0721914		DUF561 domain-containing protein	SYNPCC7942_RS05820
SYNPCC7942_RS05345	0.0723919		hypothetical protein	SYNPCC7942_RS05345
SYNPCC7942_RS04425	0.0725451		GAF domain-containing protein	SYNPCC7942_RS04425
SYNPCC7942_RS06880	0.0726079		NADH-quinone oxidoreductase subunit NuoK	SYNPCC7942_RS06880
SYNPCC7942_RS10365	0.0735335		adenosylmethionine decarboxylase	SYNPCC7942_RS10365
SYNPCC7942_RS02735	0.0736548		transketolase	SYNPCC7942_RS02735
SYNPCC7942_RS11050	0.0737412		Crp/Fnr family transcriptional regulator	SYNPCC7942_RS11050
SYNPCC7942_RS11905	0.0738603		photosystem I reaction center subunit VIII	SYNPCC7942_RS11905
SYNPCC7942_RS12340	0.0738734		MotA/TolQ/ExbB proton channel family protein	SYNPCC7942_RS12340
SYNPCC7942_RS10930	0.074106		glycosyltransferase	SYNPCC7942_RS10930
SYNPCC7942_RS00850	0.0745815		hypothetical protein	SYNPCC7942_RS00850
SYNPCC7942_RS09885	0.0752507		hypothetical protein	SYNPCC7942_RS09885
SYNPCC7942_RS04090	0.0753575		RNA-binding region RNP-1	SYNPCC7942_RS04090
SYNPCC7942_RS02785	0.0754025		hypothetical protein	SYNPCC7942_RS02785
SYNPCC7942_RS11395	0.0755793		6,7-dimethyl-8-ribityllumazine synthase	SYNPCC7942_RS11395
SYNPCC7942_RS10980	0.0758541		class I SAM-dependent methyltransferase	SYNPCC7942_RS10980
SYNPCC7942_RS08590	0.0763386		sulfate ABC transporter substrate-binding protein	SYNPCC7942_RS08590
SYNPCC7942_RS10095	0.0765194		large conductance mechanosensitive channel protein MscL	SYNPCC7942_RS10095
SYNPCC7942_RS01255	0.0765868		amino acid ABC transporter substrate-binding protein	SYNPCC7942_RS01255
SYNPCC7942_RS02770	0.0766731		hypothetical protein	SYNPCC7942_RS02770
SYNPCC7942_RS12975	0.0769045		hydrogenase maturation nickel metallochaperone HypA	SYNPCC7942_RS12975
SYNPCC7942_RS06590	0.0770771		S-layer protein	SYNPCC7942_RS06590
SYNPCC7942_RS01890	0.0773997		homoserine O-succinyltransferase	SYNPCC7942_RS01890
SYNPCC7942_RS07985	0.0779073		hypothetical protein	SYNPCC7942_RS07985
SYNPCC7942_RS05140	0.0780193		photosystem I reaction center subunit II	SYNPCC7942_RS05140
SYNPCC7942_RS09545	0.0780319		photosystem II complex extrinsic protein PsbU	SYNPCC7942_RS09545
SYNPCC7942_RS04420	0.0782326		purine-binding chemotaxis protein CheW	SYNPCC7942_RS04420
SYNPCC7942_RS00440	0.0784177		hypothetical protein	SYNPCC7942_RS00440
SYNPCC7942_RS04255	0.0790848		AI-2E family transporter	SYNPCC7942_RS04255
SYNPCC7942_RS00255	0.0791092		hypothetical protein	SYNPCC7942_RS00255
SYNPCC7942_RS08765	0.0798096		sulfate ABC transporter substrate-binding protein	SYNPCC7942_RS08765
SYNPCC7942_RS07630	0.0800551		nucleoside triphosphate pyrophosphohydrolase	SYNPCC7942_RS07630
SYNPCC7942_RS03090	0.0803309		hypothetical protein	SYNPCC7942_RS03090
SYNPCC7942_RS02565	0.0804114		class II fructose-bisphosphatase	SYNPCC7942_RS02565
SYNPCC7942_RS11205	0.0806776		30S ribosomal protein S9	SYNPCC7942_RS11205
SYNPCC7942_RS01885	0.0806856		aminotransferase class V-fold PLP-dependent enzyme	SYNPCC7942_RS01885
SYNPCC7942_RS06315	0.0806857		cytochrome b6-f complex iron-sulfur subunit	SYNPCC7942_RS06315
SYNPCC7942_RS03095	0.0813494		glucose-1-phosphate adenylyltransferase	SYNPCC7942_RS03095
SYNPCC7942_RS08305	0.0813811		hypothetical protein	SYNPCC7942_RS08305
SYNPCC7942_RS00615	0.0815778		tRNA-Cys	SYNPCC7942_RS00615
SYNPCC7942_RS06670	0.0816051		hypothetical protein	SYNPCC7942_RS06670
SYNPCC7942_RS00485	0.0831104		hypothetical protein	SYNPCC7942_RS00485
SYNPCC7942_RS11420	0.0831426		HU family DNA-binding protein	SYNPCC7942_RS11420
SYNPCC7942_RS10975	0.0831731		alanine--glyoxylate aminotransferase family protein	SYNPCC7942_RS10975
SYNPCC7942_RS11465	0.0834446		hypothetical protein	SYNPCC7942_RS11465
SYNPCC7942_RS02940	0.0841114		NAD-dependent epimerase/dehydratase family protein	SYNPCC7942_RS02940
SYNPCC7942_RS09135	0.0847411		hypothetical protein	SYNPCC7942_RS09135
SYNPCC7942_RS07735	0.085069		1-deoxy-D-xylulose-5-phosphate reductoisomerase	SYNPCC7942_RS07735
psbZ	0.0853234		photosystem II reaction center protein PsbZ	psbZ
SYNPCC7942_RS09750	0.0856096		gamma-glutamylcyclotransferase	SYNPCC7942_RS09750
SYNPCC7942_RS07865	0.0858312		flavodoxin FldA	SYNPCC7942_RS07865
SYNPCC7942_RS01870	0.0859565		bile acid:sodium symporter family protein	SYNPCC7942_RS01870
SYNPCC7942_RS02945	0.0867955		glycosyltransferase family 1 protein	SYNPCC7942_RS02945
SYNPCC7942_RS11775	0.087508		F0F1 ATP synthase subunit epsilon	SYNPCC7942_RS11775
SYNPCC7942_RS10995	0.088205		hypothetical protein	SYNPCC7942_RS10995
SYNPCC7942_RS11415	0.0883222		hypothetical protein	SYNPCC7942_RS11415
SYNPCC7942_RS00245	0.0884368		prepilin-type N-terminal cleavage/methylation domain-containing protein	SYNPCC7942_RS00245
SYNPCC7942_RS06310	0.0891626		apocytochrome f	SYNPCC7942_RS06310
SYNPCC7942_RS01680	0.0899979		hypothetical protein	SYNPCC7942_RS01680
SYNPCC7942_RS09695	0.0900538		hypothetical protein	SYNPCC7942_RS09695
SYNPCC7942_RS08315	0.090277		c-type cytochrome	SYNPCC7942_RS08315
SYNPCC7942_RS10965	0.0910879		allophycocyanin subunit beta	SYNPCC7942_RS10965
SYNPCC7942_RS00080	0.0926011		hypothetical protein	SYNPCC7942_RS00080
SYNPCC7942_RS06915	0.0935008		DUF3120 domain-containing protein	SYNPCC7942_RS06915
SYNPCC7942_RS01945	0.0940997		DUF2752 domain-containing protein	SYNPCC7942_RS01945
SYNPCC7942_RS03245	0.0941397		50S ribosomal protein L10	SYNPCC7942_RS03245
SYNPCC7942_RS00065	0.0988178		hypothetical protein	SYNPCC7942_RS00065
SYNPCC7942_RS09130	0.0990281		hypothetical protein	SYNPCC7942_RS09130
SYNPCC7942_RS02075	0.0998712		photosystem I reaction center subunit PsaK	SYNPCC7942_RS02075
SYNPCC7942_RS00265	0.100396		glycosyltransferase family 2 protein	SYNPCC7942_RS00265
SYNPCC7942_RS09425	0.101031		heme oxygenase (biliverdin-producing)	SYNPCC7942_RS09425
SYNPCC7942_RS01500	0.101099		photosystem II manganese-stabilizing polypeptide	SYNPCC7942_RS01500
SYNPCC7942_RS05410	0.101405		phycobilisome maturation protein	SYNPCC7942_RS05410
SYNPCC7942_RS08465	0.101847		potassium channel protein	SYNPCC7942_RS08465
SYNPCC7942_RS06405	0.102622		photosystem I reaction center subunit III	SYNPCC7942_RS06405
SYNPCC7942_RS03240	0.105332		50S ribosomal protein L7/L12	SYNPCC7942_RS03240
SYNPCC7942_RS07270	0.106364		carbon dioxide-concentrating mechanism protein CcmK	SYNPCC7942_RS07270
SYNPCC7942_RS01280	0.106934		3'-5' exonuclease	SYNPCC7942_RS01280
SYNPCC7942_RS13765	0.10698		hypothetical protein	SYNPCC7942_RS13765
SYNPCC7942_RS05205	0.108645		hypothetical protein	SYNPCC7942_RS05205
SYNPCC7942_RS01685	0.112699	16S ribosomal RNA	F0F1 ATP synthase subunit A	SYNPCC7942_RS01685
SYNPCC7942_RS08930	0.113465		hypothetical protein	SYNPCC7942_RS08930
SYNPCC7942_RS04410	0.11477		response regulator	SYNPCC7942_RS04410
SYNPCC7942_RS01670	0.11615		phycobiliprotein ApcE	SYNPCC7942_RS01670
SYNPCC7942_RS10300	0.116745		phycobilisome rod-core linker polypeptide CpcG	SYNPCC7942_RS10300
SYNPCC7942_RS05405	0.118702		HEAT repeat domain-containing protein	SYNPCC7942_RS05405
SYNPCC7942_RS08470	0.120265		hypothetical protein	SYNPCC7942_RS08470
SYNPCC7942_RS11900	0.121247		photosystem I reaction center protein subunit XI	SYNPCC7942_RS11900
SYNPCC7942_RS05805	0.122814		hypothetical protein	SYNPCC7942_RS05805
SYNPCC7942_RS01690	0.124627		ATP synthase F0 subunit C	SYNPCC7942_RS01690
SYNPCC7942_RS04415	0.124947		response regulator	SYNPCC7942_RS04415
SYNPCC7942_RS01700	0.126142		F0F1 ATP synthase subunit B	SYNPCC7942_RS01700
SYNPCC7942_RS01675	0.127565		class I SAM-dependent methyltransferase	SYNPCC7942_RS01675
SYNPCC7942_RS10195	0.128596		cytochrome c-550	SYNPCC7942_RS10195
SYNPCC7942_RS02805	0.129777		hypothetical protein	SYNPCC7942_RS02805
SYNPCC7942_RS00445	0.129935		tRNA-Asn	SYNPCC7942_RS00445
SYNPCC7942_RS01705	0.131612	16S ribosomal RNA	F0F1 ATP synthase subunit delta	SYNPCC7942_RS01705
SYNPCC7942_RS01710	0.134988		F0F1 ATP synthase subunit alpha	SYNPCC7942_RS01710
SYNPCC7942_RS01320	0.139557		hypothetical protein	SYNPCC7942_RS01320
SYNPCC7942_RS05380	0.140621		photosystem I reaction center subunit XII	SYNPCC7942_RS05380
SYNPCC7942_RS07125	0.141018		DUF4214 domain-containing protein	SYNPCC7942_RS07125
SYNPCC7942_RS05385	0.143474		photosystem I reaction center subunit XII	SYNPCC7942_RS05385
SYNPCC7942_RS05390	0.147485		photosystem I reaction center subunit XII	SYNPCC7942_RS05390
SYNPCC7942_RS04390	0.149044		DUF2811 domain-containing protein	SYNPCC7942_RS04390
SYNPCC7942_RS01715	0.154108		F0F1 ATP synthase subunit gamma	SYNPCC7942_RS01715
SYNPCC7942_RS04735	0.160139		photosystem I reaction center subunit PsaK	SYNPCC7942_RS04735
SYNPCC7942_RS07280	0.161007		carbon dioxide concentrating mechanism protein CcmM	SYNPCC7942_RS07280
SYNPCC7942_RS07275	0.173426		carbon dioxide concentrating mechanism protein CcmL	SYNPCC7942_RS07275
SYNPCC7942_RS01660	0.179401		allophycocyanin subunit beta	SYNPCC7942_RS01660
SYNPCC7942_RS05395	0.179742		phycocyanin subunit beta	SYNPCC7942_RS05395
SYNPCC7942_RS01655	0.182725		photosystem I reaction center subunit XII	SYNPCC7942_RS01655
SYNPCC7942_RS05400	0.188602		phycocyanin subunit alpha	SYNPCC7942_RS05400
SYNPCC7942_RS01665	0.188792		allophycocyanin alpha chain	SYNPCC7942_RS01665
SYNPCC7942_RS05375	0.192018		phycocyanin subunit alpha	SYNPCC7942_RS05375
SYNPCC7942_RS05370	0.206055		phycocyanin subunit beta	SYNPCC7942_RS05370

## Sheet: 6h_24h_2fold_comparison
Name	0	Gene ID	product	Name
SYNPCC7942_RS13750	-0.0349663		metallothionein	SYNPCC7942_RS13750
SYNPCC7942_RS08775	-0.0266975		hypothetical protein	SYNPCC7942_RS08775
SYNPCC7942_RS01085	-0.0203554		AEC family transporter	SYNPCC7942_RS01085
SYNPCC7942_RS13250	-0.0189888		heme A synthase	SYNPCC7942_RS13250
SYNPCC7942_RS13245	-0.0189374		protoheme IX farnesyltransferase	SYNPCC7942_RS13245
SYNPCC7942_RS08195	-0.0186023		fasciclin domain-containing protein	SYNPCC7942_RS08195
SYNPCC7942_RS05470	-0.0159525		hypothetical protein	SYNPCC7942_RS05470
SYNPCC7942_RS13255	-0.0159148		cytochrome c oxidase subunit II	SYNPCC7942_RS13255
SYNPCC7942_RS02270	-0.0156486		TrbI/VirB10 family protein	SYNPCC7942_RS02270
SYNPCC7942_RS13260	-0.0135687		cytochrome c oxidase subunit I	SYNPCC7942_RS13260
SYNPCC7942_RS13265	-0.0134981		heme-copper oxidase subunit III	SYNPCC7942_RS13265
SYNPCC7942_RS05520	-0.0131061		YbjN domain-containing protein	SYNPCC7942_RS05520
SYNPCC7942_RS05515	-0.0127898		hypothetical protein	SYNPCC7942_RS05515
SYNPCC7942_RS04990	-0.0127553		DUF4912 domain-containing protein	SYNPCC7942_RS04990
SYNPCC7942_RS13110	-0.0123679		16S ribosomal RNA	SYNPCC7942_RS13110
SYNPCC7942_RS12770	-0.0119388		tRNA-Ala	SYNPCC7942_RS12770
SYNPCC7942_RS01290	-0.0117491		hypothetical protein	SYNPCC7942_RS01290
SYNPCC7942_RS02265	-0.0116096		S-layer homology domain-containing protein	SYNPCC7942_RS02265
SYNPCC7942_RS06605	-0.0112418		Zn(II)-sensing metalloregulatory transcriptional repressor SmtB	SYNPCC7942_RS06605
SYNPCC7942_RS01105	-0.0109814		tRNA-Pro	SYNPCC7942_RS01105
SYNPCC7942_RS02985	-0.0109769		16S ribosomal RNA	SYNPCC7942_RS02985
SYNPCC7942_RS03285	-0.0109652		ABC transporter ATP-binding protein	SYNPCC7942_RS03285
SYNPCC7942_RS02585	-0.0109227		hypothetical protein	SYNPCC7942_RS02585
SYNPCC7942_RS01415	-0.0107716		bidirectional hydrogenase complex protein HoxE	SYNPCC7942_RS01415
SYNPCC7942_RS00550	-0.0107179		hypothetical protein	SYNPCC7942_RS00550
SYNPCC7942_RS05510	-0.0106313		hypothetical protein	SYNPCC7942_RS05510
SYNPCC7942_RS10720	-0.0105608		tRNA-Glu	SYNPCC7942_RS10720
SYNPCC7942_RS01165	-0.0103538		hypothetical protein	SYNPCC7942_RS01165
SYNPCC7942_RS10430	-0.0102094		DUF2949 domain-containing protein	SYNPCC7942_RS10430
SYNPCC7942_RS00845	-0.010088		tRNA-Met	SYNPCC7942_RS00845
SYNPCC7942_RS04640	-0.0100636		hypothetical protein	SYNPCC7942_RS04640
SYNPCC7942_RS07330	-0.0100516		N-acetyl-gamma-glutamyl-phosphate reductase	SYNPCC7942_RS07330
SYNPCC7942_RS12060	-0.00974325		dipeptide epimerase	SYNPCC7942_RS12060
SYNPCC7942_RS08980	-0.00950468		cytochrome ubiquinol oxidase subunit I	SYNPCC7942_RS08980
SYNPCC7942_RS03375	-0.0087512		helicase	SYNPCC7942_RS03375
SYNPCC7942_RS10785	-0.00821644		phycobilisome degradation protein NblA	SYNPCC7942_RS10785
SYNPCC7942_RS06165	-0.00801951		type II toxin-antitoxin system Phd/YefM family antitoxin	SYNPCC7942_RS06165
SYNPCC7942_RS03195	-0.00751506		thioredoxin-disulfide reductase	SYNPCC7942_RS03195
SYNPCC7942_RS08370	-0.00746814		hypothetical protein	SYNPCC7942_RS08370
SYNPCC7942_RS13095	-0.00740566		23S ribosomal RNA	SYNPCC7942_RS13095
SYNPCC7942_RS01250	-0.00727401		type I glyceraldehyde-3-phosphate dehydrogenase	SYNPCC7942_RS01250
SYNPCC7942_RS08700	-0.00704743		DNA-directed RNA polymerase subunit omega	SYNPCC7942_RS08700
ffs	-0.00702987		7S RNA of signal recognition particle	ffs
SYNPCC7942_RS01815	-0.00689531		hypothetical protein	SYNPCC7942_RS01815
SYNPCC7942_RS02125	-0.00665367		hypothetical protein	SYNPCC7942_RS02125
SYNPCC7942_RS03215	-0.00665015		tRNA-Gln	SYNPCC7942_RS03215
SYNPCC7942_RS05975	-0.00617425		phosphorylase	SYNPCC7942_RS05975
SYNPCC7942_RS03000	-0.00597858		23S ribosomal RNA	SYNPCC7942_RS03000
SYNPCC7942_RS02070	-0.00570946		DUF4168 domain-containing protein	SYNPCC7942_RS02070
SYNPCC7942_RS10780	-0.00522695		hypothetical protein	SYNPCC7942_RS10780
SYNPCC7942_RS09490	-0.0049502		efflux RND transporter periplasmic adaptor subunit	SYNPCC7942_RS09490
SYNPCC7942_RS11180	-0.00489744		tRNA-Ser	SYNPCC7942_RS11180
SYNPCC7942_RS01285	-0.00482911		hypothetical protein	SYNPCC7942_RS01285
SYNPCC7942_RS08405	-0.00463341		transcriptional repressor	SYNPCC7942_RS08405
SYNPCC7942_RS10585	-0.0044741		hypothetical protein	SYNPCC7942_RS10585
SYNPCC7942_RS07700	-0.00378044		tRNA-Val	SYNPCC7942_RS07700
SYNPCC7942_RS09810	-0.00340744		type 2 isopentenyl-diphosphate Delta-isomerase	SYNPCC7942_RS09810
SYNPCC7942_RS13140	-0.00203712		tRNA-Ser	SYNPCC7942_RS13140
SYNPCC7942_RS02960	-0.000857221		alpha/beta fold hydrolase	SYNPCC7942_RS02960
SYNPCC7942_RS12895	-0.000318698		biphenyl 2,3-dioxygenase	SYNPCC7942_RS12895
SYNPCC7942_RS04410	7.4e-05		response regulator	SYNPCC7942_RS04410
SYNPCC7942_RS04415	0.000446763		response regulator	SYNPCC7942_RS04415
SYNPCC7942_RS06590	0.00103216		S-layer protein	SYNPCC7942_RS06590
SYNPCC7942_RS07865	0.00116857		flavodoxin FldA	SYNPCC7942_RS07865
SYNPCC7942_RS04125	0.0013766		hypothetical protein	SYNPCC7942_RS04125
SYNPCC7942_RS00265	0.00138949		glycosyltransferase family 2 protein	SYNPCC7942_RS00265
SYNPCC7942_RS00245	0.00139815		prepilin-type N-terminal cleavage/methylation domain-containing protein	SYNPCC7942_RS00245
SYNPCC7942_RS03475	0.00199209		tRNA-Val	SYNPCC7942_RS03475
SYNPCC7942_RS06670	0.00209101		hypothetical protein	SYNPCC7942_RS06670
SYNPCC7942_RS02805	0.00290557		hypothetical protein	SYNPCC7942_RS02805
SYNPCC7942_RS10300	0.00484143		phycobilisome rod-core linker polypeptide CpcG	SYNPCC7942_RS10300
SYNPCC7942_RS10925	0.00511196		linear amide C-N hydrolase	SYNPCC7942_RS10925
SYNPCC7942_RS10195	0.005408		cytochrome c-550	SYNPCC7942_RS10195
SYNPCC7942_RS05380	0.00567373		photosystem I reaction center subunit XII	SYNPCC7942_RS05380
SYNPCC7942_RS08930	0.00576169		hypothetical protein	SYNPCC7942_RS08930
SYNPCC7942_RS01320	0.0061433		hypothetical protein	SYNPCC7942_RS01320
nirA	0.0061788		ferredoxin--nitrite reductase	nirA
SYNPCC7942_RS06405	0.00635174		photosystem I reaction center subunit III	SYNPCC7942_RS06405
SYNPCC7942_RS11420	0.00649873		HU family DNA-binding protein	SYNPCC7942_RS11420
SYNPCC7942_RS03240	0.00655651		50S ribosomal protein L7/L12	SYNPCC7942_RS03240
SYNPCC7942_RS03245	0.00706903		50S ribosomal protein L10	SYNPCC7942_RS03245
SYNPCC7942_RS05385	0.00738172		photosystem I reaction center subunit XII	SYNPCC7942_RS05385
SYNPCC7942_RS01675	0.00745065		class I SAM-dependent methyltransferase	SYNPCC7942_RS01675
SYNPCC7942_RS05405	0.00752917		HEAT repeat domain-containing protein	SYNPCC7942_RS05405
SYNPCC7942_RS10235	0.00756839		tRNA-Thr	SYNPCC7942_RS10235
SYNPCC7942_RS08470	0.00802275		hypothetical protein	SYNPCC7942_RS08470
SYNPCC7942_RS05375	0.00813001		phycocyanin subunit alpha	SYNPCC7942_RS05375
SYNPCC7942_RS09130	0.00823172		hypothetical protein	SYNPCC7942_RS09130
SYNPCC7942_RS08465	0.00836035		potassium channel protein	SYNPCC7942_RS08465
SYNPCC7942_RS05390	0.0086039		photosystem I reaction center subunit XII	SYNPCC7942_RS05390
SYNPCC7942_RS05370	0.00875425		phycocyanin subunit beta	SYNPCC7942_RS05370
SYNPCC7942_RS04390	0.0088606		DUF2811 domain-containing protein	SYNPCC7942_RS04390
SYNPCC7942_RS13210	0.00896244		tRNA-Met	SYNPCC7942_RS13210
SYNPCC7942_RS05805	0.00923333		hypothetical protein	SYNPCC7942_RS05805
SYNPCC7942_RS01685	0.00957207		F0F1 ATP synthase subunit A	SYNPCC7942_RS01685
SYNPCC7942_RS00080	0.00963275		hypothetical protein	SYNPCC7942_RS00080
SYNPCC7942_RS02945	0.00975213		glycosyltransferase family 1 protein	SYNPCC7942_RS02945
SYNPCC7942_RS05410	0.00996925		phycobilisome maturation protein	SYNPCC7942_RS05410
SYNPCC7942_RS01700	0.0104985		F0F1 ATP synthase subunit B	SYNPCC7942_RS01700
SYNPCC7942_RS01690	0.0109736		ATP synthase F0 subunit C	SYNPCC7942_RS01690
SYNPCC7942_RS11900	0.0114143		photosystem I reaction center protein subunit XI	SYNPCC7942_RS11900
SYNPCC7942_RS01710	0.0114317		F0F1 ATP synthase subunit alpha	SYNPCC7942_RS01710
SYNPCC7942_RS01705	0.0114551		F0F1 ATP synthase subunit delta	SYNPCC7942_RS01705
SYNPCC7942_RS07985	0.0114599		hypothetical protein	SYNPCC7942_RS07985
SYNPCC7942_RS01280	0.0116847		3'-5' exonuclease	SYNPCC7942_RS01280
SYNPCC7942_RS05205	0.0118436		hypothetical protein	SYNPCC7942_RS05205
SYNPCC7942_RS01660	0.0119053		allophycocyanin subunit beta	SYNPCC7942_RS01660
SYNPCC7942_RS07275	0.0122658		carbon dioxide concentrating mechanism protein CcmL	SYNPCC7942_RS07275
SYNPCC7942_RS12425	0.0123722		PstS family phosphate ABC transporter substrate-binding protein	SYNPCC7942_RS12425
SYNPCC7942_RS04735	0.0124194		photosystem I reaction center subunit PsaK	SYNPCC7942_RS04735
SYNPCC7942_RS01665	0.0124794		allophycocyanin alpha chain	SYNPCC7942_RS01665
SYNPCC7942_RS01655	0.0128902		photosystem I reaction center subunit XII	SYNPCC7942_RS01655
SYNPCC7942_RS05395	0.0132328		phycocyanin subunit beta	SYNPCC7942_RS05395
SYNPCC7942_RS11050	0.0133644		Crp/Fnr family transcriptional regulator	SYNPCC7942_RS11050
SYNPCC7942_RS05400	0.0134704		phycocyanin subunit alpha	SYNPCC7942_RS05400
SYNPCC7942_RS09695	0.0148498		hypothetical protein	SYNPCC7942_RS09695
SYNPCC7942_RS01715	0.0154518		F0F1 ATP synthase subunit gamma	SYNPCC7942_RS01715
SYNPCC7942_RS07280	0.0155029		carbon dioxide concentrating mechanism protein CcmM	SYNPCC7942_RS07280
SYNPCC7942_RS07125	0.0162283		DUF4214 domain-containing protein	SYNPCC7942_RS07125
SYNPCC7942_RS00615	0.0163368		tRNA-Cys	SYNPCC7942_RS00615
SYNPCC7942_RS00445	0.0201173		tRNA-Asn	SYNPCC7942_RS00445

## Sheet: Raw data
Name	product	Chromosome	Region	0h3_S2_L001_R1_001 (paired) trimmed (paired) (GE) - Total counts	0h3_S2_L001_R1_001 (paired) trimmed (paired) (GE) - RPKM	0h3_S2_L001_R1_001 (paired) trimmed (paired) (GE) - TPM	0h3_S2_L001_R1_001 (paired) trimmed (paired) (GE) - CPM	0h1_S1_L001_R1_001 (paired) trimmed (paired) (GE) - Total counts	0h1_S1_L001_R1_001 (paired) trimmed (paired) (GE) - RPKM	0h1_S1_L001_R1_001 (paired) trimmed (paired) (GE) - TPM	0h1_S1_L001_R1_001 (paired) trimmed (paired) (GE) - CPM	Average TPM
carB	carbamoyl-phosphate synthase large subunit	NC_007604	701604..704897	219	18.1642	11.2277	89.706	187	17.1439	10.7143	93.9768	10.971
ffs	7S RNA of signal recognition particle	NC_007604	complement(2447900..2447996)	967	2723.65	1683.55	396.099	689	2145.06	1340.59	346.257	1512.07
gatA	Asp-tRNA(Asn)/Glu-tRNA(Gln) amidotransferase subunit GatA	NC_007604	complement(2198155..2199594)	471	89.3623	55.2371	192.929	379	79.4821	49.6734	190.466	52.4552
glyA	serine hydroxymethyltransferase	NC_007604	complement(278139..279422)	405	86.1759	53.2675	165.895	367	86.3165	53.9446	184.436	53.606
ligA	NAD-dependent DNA ligase LigA	NC_007604	complement(271493..273532)	56	7.49987	4.63586	22.9385	49	7.25368	4.53328	24.6249	4.58457
livG	ABC transporter ATP-binding protein	NC_007604	complement(2574061..2574822)	63	22.5882	13.9623	25.8058	48	19.023	11.8887	24.1224	12.9255
moaA	GTP 3',8-cyclase MoaA	NC_007604	complement(1304480..1305463)	39	10.8284	6.69332	15.975	20	6.13801	3.83603	10.051	5.26467
nirA	ferredoxin--nitrite reductase	NC_007604	complement(1263263..1264801)	2092	371.38	229.559	856.918	1971	386.759	241.71	990.526	235.635
nusA	transcription termination factor NusA	NC_007604	complement(2090378..2091703)	132	27.1973	16.8113	54.0694	157	35.756	22.3462	78.9003	19.5788
petN	cytochrome b6-f complex subunit PetN	NC_007604	complement(460449..460553)	524	1363.45	842.78	214.639	400	1150.44	718.981	201.02	780.881
pgi	glucose-6-phosphate isomerase	NC_007604	2097799..2099385	210	36.1525	22.3468	86.0195	212	40.3414	25.2119	106.541	23.7793
ppnK_1	NAD(+) kinase	NC_007604	1935472..1936392	67	19.8752	12.2853	27.4443	61	20.0015	12.5002	30.6555	12.3928
ppnK_2	NAD(+) kinase	NC_007604	2372353..2373270	343	102.082	63.0992	140.499	275	90.4654	56.5375	138.201	59.8184
psbM	photosystem II reaction center protein M	NC_007604	691619..691726	4605	11649.4	7200.75	1886.28	4375	12233.4	7645.42	2198.66	7423.09
psbZ	photosystem II reaction center protein PsbZ	NC_007604	complement(2310343..2310531)	4290	6201.42	3833.25	1757.26	3454	5518.91	3449.11	1735.81	3641.18
rbcL	form I ribulose bisphosphate carboxylase large subunit	NC_007604	1479461..1480879	4995	961.721	594.464	2046.04	5551	1181.36	738.305	2789.65	666.384
rnpB	ribonuclease P	NC_007604	1712942..1713313	101467	74520.8	46063.2	41562.6	108832	88349.9	55215.4	54693.5	50639.3
rrf_1	5S ribosomal RNA	NC_007604	573572..573689	47	108.821	67.2648	19.252	32	81.8956	51.1817	16.0816	59.2233
rrf_2	5S ribosomal RNA	NC_007604	complement(2655232..2655349)	23	53.2527	32.9168	9.42118	34	87.0141	54.3806	17.0867	43.6487
sdhA	fumarate reductase/succinate dehydrogenase flavoprotein subunit	NC_007604	complement(634089..635996)	119	17.0398	10.5327	48.7444	88	13.9283	8.70465	44.2244	9.61869
ssrA		NC_007604	complement(989337..989730)	959970	665667	411466	393220	912171	699154	436945	458411	424205
ssrS		NC_007604	1482617..1482798	19306	28981.2	17914	7908.06	16039	26613.3	16632.3	8060.4	17273.2
SYNPCC7942_RS00005	DNA polymerase III subunit beta	NC_007604	65..1237	453	105.511	65.2187	185.556	269	69.2543	43.2814	135.186	54.2501
SYNPCC7942_RS00010	hypothetical protein	NC_007604	1262..2134	105	32.8603	20.3117	43.0097	65	22.4849	14.0523	32.6657	17.182
SYNPCC7942_RS00015	phosphoribosylformylglycinamidine synthase subunit PurL	NC_007604	2178..4511	363	42.4915	26.265	148.691	312	40.3688	25.229	156.796	25.747
SYNPCC7942_RS00020	amidophosphoribosyltransferase	NC_007604	4596..6077	639	117.801	72.8157	261.745	585	119.207	74.4997	293.992	73.6577
SYNPCC7942_RS00025	permease	NC_007604	complement(6111..7706)	69	11.8117	7.3011	28.2635	75	14.1913	8.86901	37.6912	8.08506
SYNPCC7942_RS00030	hypothetical protein	NC_007604	complement(7779..8192)	24	15.8382	9.79001	9.8308	13	9.48278	5.92639	6.53315	7.8582
SYNPCC7942_RS00035	hypothetical protein	NC_007604	complement(8189..8539)	28	21.7945	13.4717	11.4693	34	29.2526	18.2818	17.0867	15.8768
SYNPCC7942_RS00040	hypothetical protein	NC_007604	complement(8536..8859)	80	67.4592	41.6982	32.7693	86	80.1578	50.0957	43.2193	45.8969
SYNPCC7942_RS00045	argininosuccinate synthase	NC_007604	8964..10166	243	55.187	34.1124	99.5368	268	67.2762	42.0452	134.683	38.0788
SYNPCC7942_RS00050	DedA family protein	NC_007604	complement(10252..10878)	218	94.9915	58.7166	89.2964	211	101.627	63.5129	106.038	61.1148
SYNPCC7942_RS00055	hypothetical protein	NC_007604	complement(10998..11474)	255	146.055	90.2805	104.452	148	93.6992	58.5585	74.3774	74.4195
SYNPCC7942_RS00060	30S ribosomal protein S6	NC_007604	complement(11641..11964)	1159	977.314	604.102	474.746	805	750.315	468.919	404.553	536.511
SYNPCC7942_RS00065	hypothetical protein	NC_007604	12321..13028	937	361.578	223.5	383.811	525	223.933	139.95	263.839	181.725
SYNPCC7942_RS00070	hypothetical protein	NC_007604	complement(13067..13411)	235	186.099	115.033	96.2599	193	168.939	105.581	96.9921	110.307
SYNPCC7942_RS00075	PKHD-type hydroxylase	NC_007604	complement(13577..14248)	28	11.3837	7.03657	11.4693	14	6.29146	3.93193	7.0357	5.48425
SYNPCC7942_RS00080	hypothetical protein	NC_007604	14425..14628	22	29.4638	18.2123	9.01157	17	25.1658	15.7277	8.54335	16.97
SYNPCC7942_RS00085	hypothetical protein	NC_007604	15020..15604	163	76.1251	47.0548	66.7675	120	61.9467	38.7144	60.306	42.8846
SYNPCC7942_RS00090	bifunctional 4-hydroxy-2-oxoglutarate aldolase/2-dehydro-3-deoxy-phosphogluconate aldolase	NC_007604	complement(15630..16193)	8	3.87531	2.39543	3.27693	4	2.14177	1.33853	2.0102	1.86698
SYNPCC7942_RS00095	glycine--tRNA ligase subunit beta	NC_007604	complement(16206..18392)	234	29.2323	18.0692	95.8503	208	28.7215	17.9499	104.53	18.0095
SYNPCC7942_RS00100	sulfite reductase, ferredoxin dependent	NC_007604	18615..20489	249	36.2822	22.4269	101.995	201	32.3733	20.2321	101.013	21.3295
SYNPCC7942_RS00105	hypothetical protein	NC_007604	20490..21092	23	10.4209	6.44144	9.42118	13	6.51056	4.06886	6.53315	5.25515
SYNPCC7942_RS00110	cobalt-precorrin-6A reductase	NC_007604	complement(21134..21874)	38	14.0107	8.66039	15.5654	33	13.4489	8.4051	16.5841	8.53274
SYNPCC7942_RS00115	pentapeptide repeat-containing protein	NC_007604	complement(21880..23049)	64	14.9448	9.23775	26.2155	39	10.0663	6.29109	19.5994	7.76442
SYNPCC7942_RS00120	calcium/proton exchanger	NC_007604	complement(23057..24121)	98	25.1404	15.5399	40.1424	75	21.2669	13.291	37.6912	14.4155
SYNPCC7942_RS00125	DUF4336 domain-containing protein	NC_007604	complement(24181..25371)	64	14.6813	9.07487	26.2155	58	14.7065	9.19101	29.1479	9.13294
SYNPCC7942_RS00130	alpha/beta fold hydrolase	NC_007604	25416..27122	86	13.7645	8.50819	35.227	84	14.8607	9.28737	42.2142	8.89778
SYNPCC7942_RS00135	aldo/keto reductase	NC_007604	complement(27082..28059)	50	13.9678	8.63383	20.4808	54	16.6743	10.4208	27.1377	9.52732
SYNPCC7942_RS00140	8-amino-7-oxononanoate synthase	NC_007604	28184..29350	15	3.51169	2.17066	6.14425	12	3.1053	1.9407	6.0306	2.05568
SYNPCC7942_RS00145	hypothetical protein	NC_007604	29347..30015	8	3.26708	2.01946	3.27693	8	3.61124	2.25689	4.0204	2.13818
SYNPCC7942_RS00150	methyltransferase domain-containing protein	NC_007604	30012..30833	6	1.99423	1.23268	2.4577	5	1.83692	1.14801	2.51275	1.19035
SYNPCC7942_RS00155	dethiobiotin synthase	NC_007604	30839..31471	42	18.1276	11.2052	17.2039	30	14.3123	8.94467	15.0765	10.0749
SYNPCC7942_RS00160	adenosylmethionine--8-amino-7-oxononanoate transaminase	NC_007604	31464..32738	74	15.8569	9.80152	30.3116	55	13.027	8.14141	27.6402	8.97147
SYNPCC7942_RS00165	DUF86 domain-containing protein	NC_007604	complement(32849..33202)	202	155.899	96.3652	82.7426	178	151.848	94.8994	89.4539	95.6323
SYNPCC7942_RS00170	hypothetical protein	NC_007604	33960..34289	2345	1941.44	1200.05	960.551	2500	2287.8	1429.79	1256.37	1314.92
SYNPCC7942_RS00175	hypothetical protein	NC_007604	complement(34357..35115)	69	24.8372	15.3525	28.2635	43	17.1088	10.6924	21.6096	13.0224
SYNPCC7942_RS00180	hypothetical protein	NC_007604	35341..36126	36	12.5134	7.73485	14.7462	29	11.1421	6.96342	14.5739	7.34913
SYNPCC7942_RS00185	hypothetical protein	NC_007604	complement(36123..36326)	79	105.802	65.3987	32.3597	65	96.2223	60.1354	32.6657	62.767
SYNPCC7942_RS00190	NUDIX domain-containing protein	NC_007604	36479..36955	76	43.5302	26.9071	31.1309	51	32.2882	20.179	25.63	23.543
SYNPCC7942_RS00195	NADP-dependent phosphogluconate dehydrogenase	NC_007604	37130..38545	351	67.7236	41.8616	143.775	316	67.3932	42.1183	158.806	41.99
SYNPCC7942_RS00200	dihydroneopterin aldolase	NC_007604	38630..39007	58	41.921	25.9124	23.7578	57	45.5382	28.4597	28.6453	27.1861
SYNPCC7942_RS00205	transporter	NC_007604	39441..40745	43	9.00231	5.56455	17.6135	35	8.09935	5.06179	17.5892	5.31317
SYNPCC7942_RS00210	50S ribosomal protein L28	NC_007604	complement(40855..41091)	936	1079	666.96	383.401	665	847.356	529.566	334.196	598.263
SYNPCC7942_RS00215	hypothetical protein	NC_007604	complement(41131..41496)	12	8.95769	5.53697	4.9154	10	8.25109	5.15663	5.0255	5.3468
SYNPCC7942_RS00220	FAD-dependent oxidoreductase	NC_007604	41495..43477	71	9.78209	6.04655	29.0828	47	7.1576	4.47324	23.6198	5.2599
SYNPCC7942_RS00225	glycosyltransferase	NC_007604	43572..44927	109	21.9615	13.575	44.6482	59	13.1397	8.21182	29.6504	10.8934
SYNPCC7942_RS00230	class I SAM-dependent methyltransferase	NC_007604	45164..46507	191	38.8267	23.9997	78.2368	154	34.603	21.6256	77.3927	22.8127
SYNPCC7942_RS00235	tetratricopeptide repeat protein	NC_007604	46515..48881	183	21.1227	13.0564	74.9598	149	19.0099	11.8805	74.8799	12.4685
SYNPCC7942_RS00240	prepilin-type N-terminal cleavage/methylation domain-containing protein	NC_007604	complement(48927..49361)	2559	1607.23	993.466	1048.21	2378	1650.88	1031.74	1195.06	1012.6
SYNPCC7942_RS00245	prepilin-type N-terminal cleavage/methylation domain-containing protein	NC_007604	complement(49550..49984)	1151	722.906	446.846	471.469	1186	823.357	514.568	596.024	480.707
SYNPCC7942_RS00250	glycosyltransferase	NC_007604	50070..52616	1974	211.745	130.885	808.583	1654	196.11	122.561	831.218	126.723
SYNPCC7942_RS00255	hypothetical protein	NC_007604	complement(52606..54507)	1900	272.922	168.7	778.272	1908	302.943	189.328	958.865	179.014
SYNPCC7942_RS00260	methyltransferase domain-containing protein	NC_007604	complement(54512..55030)	950	500.095	309.121	389.136	1031	599.907	374.92	518.129	342.02
SYNPCC7942_RS00265	glycosyltransferase family 2 protein	NC_007604	complement(55204..56352)	932	221.611	136.983	381.763	978	257.046	160.644	491.494	148.814
SYNPCC7942_RS00270	cephalosporin hydroxylase	NC_007604	complement(56423..57190)	381	135.538	83.7791	156.064	353	138.805	86.7482	177.4	85.2637
SYNPCC7942_RS00275	GNAT family N-acetyltransferase	NC_007604	complement(57223..57906)	832	332.325	205.418	340.801	879	388.084	242.538	441.741	223.978
SYNPCC7942_RS00280	DegT/DnrJ/EryC1/StrS aminotransferase family protein	NC_007604	complement(57941..59068)	693	167.849	103.752	283.864	706	189.011	118.125	354.8	110.939
SYNPCC7942_RS00285	class I SAM-dependent methyltransferase	NC_007604	complement(59072..60304)	628	139.153	86.0139	257.239	548	134.218	83.8812	275.397	84.9475
SYNPCC7942_RS00290	dTDP-4-dehydrorhamnose 3,5-epimerase	NC_007604	complement(60301..60846)	80	40.0307	24.744	32.7693	70	38.7167	24.1965	35.1785	24.4702
SYNPCC7942_RS00295	hypothetical protein	NC_007604	complement(60867..61073)	187	246.813	152.561	76.5983	156	227.587	142.233	78.3978	147.397
SYNPCC7942_RS00300	hypothetical protein	NC_007604	complement(61091..61360)	99	100.177	61.9218	40.552	83	92.834	58.0178	41.7116	59.9698
SYNPCC7942_RS00305	CDP-glucose 4,6-dehydratase	NC_007604	complement(61366..62472)	70	17.2761	10.6788	28.6732	57	15.5496	9.71794	28.6453	10.1984
SYNPCC7942_RS00310	glucose-1-phosphate cytidylyltransferase	NC_007604	complement(62469..63242)	679	239.676	148.15	278.13	529	206.399	128.992	265.849	138.571
SYNPCC7942_RS00315	protein phosphatase	NC_007604	complement(64266..64706)	9	5.57571	3.44648	3.68655	9	6.16306	3.85169	4.52295	3.64908
SYNPCC7942_RS00320	translation initiation factor IF-3	NC_007604	complement(64987..65541)	1780	876.24	541.626	729.118	1201	653.495	408.411	603.562	475.018
SYNPCC7942_RS00325	hypothetical protein	NC_007604	complement(65658..67172)	59	10.6398	6.57675	24.1674	43	8.57133	5.35677	21.6096	5.96676
SYNPCC7942_RS00330	ABC transporter permease	NC_007604	complement(67177..67986)	50	16.8648	10.4245	20.4808	43	16.0316	10.0191	21.6096	10.2218
SYNPCC7942_RS00335	ABC transporter ATP-binding protein	NC_007604	complement(67991..68944)	53	15.1783	9.38209	21.7097	52	16.4607	10.2873	26.1326	9.8347
SYNPCC7942_RS00340	hypothetical protein	NC_007604	69079..69375	18	16.5582	10.235	7.3731	18	18.3024	11.4383	9.0459	10.8367
SYNPCC7942_RS00345	hypothetical protein	NC_007604	complement(69378..69938)	6	2.92203	1.80618	2.4577	10	5.38307	3.36422	5.0255	2.5852
SYNPCC7942_RS00350	DegT/DnrJ/EryC1/StrS family aminotransferase	NC_007604	complement(69940..71139)	140	31.8744	19.7024	57.3463	104	26.1725	16.3568	52.2652	18.0296
SYNPCC7942_RS00355	DUF1997 domain-containing protein	NC_007604	complement(71307..71960)	38	15.8746	9.81246	15.5654	40	18.4703	11.5433	20.102	10.6779
SYNPCC7942_RS00360	4-hydroxy-3-methylbut-2-enyl diphosphate reductase	NC_007604	complement(72000..73196)	428	97.689	60.384	175.316	333	84.0123	52.5046	167.349	56.4443
SYNPCC7942_RS00365	hypothetical protein	NC_007604	complement(73306..73659)	3	2.31534	1.43117	1.22885	4	3.41232	2.13257	2.0102	1.78187
SYNPCC7942_RS00370	M24 family metallopeptidase	NC_007604	73775..75088	366	76.0995	47.039	149.92	291	66.8791	41.7969	146.242	44.418
SYNPCC7942_RS00375	transporter substrate-binding domain-containing protein	NC_007604	75091..75852	302	108.28	66.9305	123.704	232	91.9445	57.4619	116.592	62.1962
SYNPCC7942_RS00380	transcriptional regulator	NC_007604	75928..76617	283	112.056	69.2643	115.922	178	77.9047	48.6875	89.4539	58.9759
SYNPCC7942_RS00385	YjbQ family protein	NC_007604	complement(76614..77063)	52	31.5709	19.5147	21.3001	44	29.5279	18.4539	22.1122	18.9843
SYNPCC7942_RS00390	single-stranded DNA-binding protein	NC_007604	complement(77138..77584)	205	125.297	77.4495	83.9714	150	101.339	63.3331	75.3825	70.3913
SYNPCC7942_RS00395	FtsX-like permease family protein	NC_007604	complement(77648..78871)	164	36.6065	22.6274	67.1771	141	34.7881	21.7413	70.8595	22.1843
SYNPCC7942_RS00400	RNA-binding S4 domain-containing protein	NC_007604	complement(78987..79196)	101	131.401	81.2221	41.3713	62	89.159	55.7211	31.1581	68.4716
SYNPCC7942_RS00405	ABC transporter ATP-binding protein	NC_007604	79265..81013	203	31.7104	19.601	83.1522	194	33.4969	20.9343	97.4947	20.2677
SYNPCC7942_RS00410	hypothetical protein	NC_007604	81023..81220	54	74.5117	46.0575	22.1193	63	96.0877	60.0513	31.6606	53.0544
SYNPCC7942_RS00415	hypothetical protein	NC_007604	81217..81918	42	16.3459	10.1038	17.2039	48	20.6489	12.9048	24.1224	11.5043
SYNPCC7942_RS00420	HAD family phosphatase	NC_007604	complement(82179..82865)	42	16.7028	10.3244	17.2039	26	11.429	7.14272	13.0663	8.73356
SYNPCC7942_RS00425	glycogen debranching protein GlgX	NC_007604	complement(82871..84955)	367	48.0901	29.7257	150.329	242	35.0511	21.9057	121.617	25.8157
SYNPCC7942_RS00430	site-2 protease family protein	NC_007604	complement(84964..86475)	209	37.7651	23.3435	85.6099	181	36.1509	22.593	90.9615	22.9683
SYNPCC7942_RS00435	hypothetical protein	NC_007604	86547..87269	80	30.2307	18.6863	32.7693	59	24.6437	15.4014	29.6504	17.0439
SYNPCC7942_RS00440	hypothetical protein	NC_007604	87494..87688	422	591.254	365.468	172.858	283	438.273	273.904	142.222	319.686
SYNPCC7942_RS00445	tRNA-Asn	NC_007604	complement(87725..87796)	0	0	0	0	3	12.5829	7.86386	1.50765	3.93193
SYNPCC7942_RS00450	carboxymethylenebutenolidase	NC_007604	complement(87881..88615)	102	37.9148	23.4361	41.7809	109	44.7849	27.9889	54.7779	25.7125
SYNPCC7942_RS00455	GntR family transcriptional regulator	NC_007604	88735..89718	228	63.3047	39.1302	93.3926	179	54.9352	34.3325	89.9564	36.7313
SYNPCC7942_RS00460	DUF98 domain-containing protein	NC_007604	complement(89715..90326)	55	24.5531	15.1769	22.5289	41	20.2314	12.6439	20.6045	13.9104
SYNPCC7942_RS00465	hypothetical protein	NC_007604	complement(90583..90930)	535	420.02	259.625	219.145	373	323.685	202.291	187.451	230.958
SYNPCC7942_RS00470	dTMP kinase	NC_007604	91029..91676	135	56.9187	35.1828	55.2982	97	45.2053	28.2516	48.7473	31.7172
SYNPCC7942_RS00475	DNA polymerase III subunit delta'	NC_007604	91676..92611	13	3.79458	2.34552	5.32502	13	4.19431	2.62129	6.53315	2.4834
SYNPCC7942_RS00480	response regulator transcription factor	NC_007604	complement(92590..93339)	2037	742.037	458.672	834.389	1494	601.564	375.955	750.81	417.313
SYNPCC7942_RS00485	hypothetical protein	NC_007604	complement(93541..93729)	81	117.09	72.3761	33.1789	52	83.0872	51.9264	26.1326	62.1513
SYNPCC7942_RS00490	DUF1269 domain-containing protein	NC_007604	complement(93764..94285)	764	399.87	247.17	312.947	568	328.602	205.364	285.448	226.267
SYNPCC7942_RS00495	cobaltochelatase subunit CobN	NC_007604	complement(94375..98166)	253	18.2284	11.2674	103.633	194	15.4499	9.65562	97.4947	10.4615
SYNPCC7942_RS00500	pyruvate kinase	NC_007604	complement(98302..100086)	362	55.4072	34.2486	148.281	333	56.3376	35.2089	167.349	34.7288
SYNPCC7942_RS00505	hypothetical protein	NC_007604	100202..100531	29	24.0093	14.8408	11.8789	30	27.4536	17.1575	15.0765	15.9991
SYNPCC7942_RS00510	hypothetical protein	NC_007604	complement(100528..101082)	117	57.5955	35.6012	47.9251	84	45.7066	28.5649	42.2142	32.0831
SYNPCC7942_RS00515	NAD(P)/FAD-dependent oxidoreductase	NC_007604	101259..102593	851	174.158	107.652	348.584	598	135.273	84.5409	300.525	96.0962
SYNPCC7942_RS00520	Uma2 family endonuclease	NC_007604	102674..103237	376	182.14	112.585	154.016	253	135.467	84.662	127.145	98.6235
SYNPCC7942_RS00525	ankyrin repeat domain-containing protein	NC_007604	complement(103268..103645)	44	31.8022	19.6577	18.0231	20	15.9783	9.98585	10.051	14.8218
SYNPCC7942_RS00530	hypothetical protein	NC_007604	complement(103632..104456)	203	67.2261	41.5541	83.1522	141	51.6128	32.2561	70.8595	36.9051
SYNPCC7942_RS00535	NAD+ synthase	NC_007604	complement(104653..106377)	186	29.4591	18.2094	76.1887	122	21.3581	13.348	61.3111	15.7787
SYNPCC7942_RS00540	nicotinate-nucleotide adenylyltransferase	NC_007604	complement(106374..106952)	27	12.7403	7.87512	11.0596	16	8.34515	5.21541	8.0408	6.54527
SYNPCC7942_RS00545	DUF697 domain-containing protein	NC_007604	complement(106965..108383)	178	34.2715	21.1841	72.9118	145	30.8587	19.2856	72.8697	20.2348
SYNPCC7942_RS00550	hypothetical protein	NC_007604	108556..108816	5	5.2339	3.2352	2.04808	3	3.47115	2.16934	1.50765	2.70227
SYNPCC7942_RS00555	DNA starvation/stationary phase protection protein	NC_007604	108877..109383	112	60.354	37.3063	45.8771	86	51.2251	32.0138	43.2193	34.6601
SYNPCC7942_RS00560	XRE family transcriptional regulator	NC_007604	109390..109947	39	19.0953	11.8033	15.975	28	15.1536	9.47045	14.0714	10.6369
SYNPCC7942_RS00565	Hsp70 family protein	NC_007604	110012..111607	120	20.5421	12.6976	49.154	79	14.9481	9.34203	39.7014	11.0198
SYNPCC7942_RS00570	deoxyribodipyrimidine photo-lyase, 8-HDF type	NC_007604	111686..113140	23	4.31878	2.66954	9.42118	19	3.94351	2.46455	9.54845	2.56705
SYNPCC7942_RS00575	cytochrome b6-f complex subunit PetL	NC_007604	113196..113288	158	464.162	286.91	64.7194	104	337.709	211.056	52.2652	248.983
SYNPCC7942_RS00580	hypothetical protein	NC_007604	113327..113698	364	267.334	165.246	149.1	324	263.024	164.38	162.826	164.813
SYNPCC7942_RS00585	carbohydrate kinase	NC_007604	114299..115273	122	34.1862	21.1314	49.9732	107	33.1415	20.7122	53.7728	20.9218
SYNPCC7942_RS00590	Asp-tRNA(Asn)/Glu-tRNA(Gln) amidotransferase subunit GatB	NC_007604	116943..118427	1075	197.778	122.251	440.338	866	176.11	110.062	435.208	116.157
SYNPCC7942_RS00595	hypothetical protein	NC_007604	118503..118793	128	120.175	74.2829	52.4309	80	83.0213	51.8853	40.204	63.0841
SYNPCC7942_RS00600	hypothetical protein	NC_007604	complement(118735..119292)	13	6.3651	3.93442	5.32502	15	8.11801	5.07346	7.53825	4.50394
SYNPCC7942_RS00605	nucleoside deaminase	NC_007604	complement(119508..119993)	24	13.4918	8.33964	9.8308	20	12.4276	7.76677	10.051	8.0532
SYNPCC7942_RS00610	hypothetical protein	NC_007604	complement(120013..121239)	46	10.2426	6.33119	18.8424	51	12.5522	7.84463	25.63	7.08791
SYNPCC7942_RS00615	tRNA-Cys	NC_007604	121282..121352	1	3.84802	2.37856	0.409617	3	12.7601	7.97462	1.50765	5.17659
SYNPCC7942_RS00620	EAL domain-containing protein	NC_007604	complement(121831..123408)	543	94.0132	58.1119	222.422	530	101.429	63.3893	266.351	60.7506
SYNPCC7942_RS00625	tRNA-Cys	NC_007604	123940..124013	3	11.0761	6.84639	1.22885	7	28.5666	17.8531	3.51785	12.3497
SYNPCC7942_RS00630	methyltransferase domain-containing protein	NC_007604	complement(124070..124669)	50	22.7675	14.0731	20.4808	34	17.1128	10.6948	17.0867	12.384
SYNPCC7942_RS00635	imidazoleglycerol-phosphate dehydratase HisB	NC_007604	complement(124738..125367)	122	52.9072	32.7033	49.9732	147	70.4643	44.0376	73.8748	38.3704
SYNPCC7942_RS00640	enoyl-ACP reductase FabI	NC_007604	complement(125382..126158)	74	26.02	16.0836	30.3116	92	35.7569	22.3467	46.2346	19.2152
SYNPCC7942_RS00645	global nitrogen regulator NtcA	NC_007604	126390..127058	136	55.5404	34.3309	55.7079	109	49.2032	30.7502	54.7779	32.5405
SYNPCC7942_RS00650	DUF3084 domain-containing protein	NC_007604	127151..128449	125	26.2904	16.2507	51.2021	90	20.9231	13.0762	45.2295	14.6634
SYNPCC7942_RS00655	pre-16S rRNA-processing nuclease YqgF	NC_007604	128446..128877	38	24.0323	14.855	15.5654	25	17.4763	10.922	12.5637	12.8885
SYNPCC7942_RS00660	hypothetical protein	NC_007604	complement(128822..129409)	200	92.9284	57.4414	81.9233	182	93.4731	58.4172	91.4641	57.9293
SYNPCC7942_RS00665	cyclic nucleotide-binding domain-containing protein	NC_007604	complement(129670..132495)	543	52.4957	32.4489	222.422	434	46.3778	28.9844	218.107	30.7166
SYNPCC7942_RS00670	FAD-binding protein	NC_007604	complement(132721..133770)	15	3.90299	2.41254	6.14425	11	3.1637	1.9772	5.52805	2.19487
SYNPCC7942_RS00675	hypothetical protein	NC_007604	133915..134754	155	50.4137	31.1619	63.4906	108	38.8273	24.2656	54.2754	27.7138
SYNPCC7942_RS00680	O-antigen ligase family protein	NC_007604	134745..136052	136	28.4071	17.5591	55.7079	122	28.1673	17.6035	61.3111	17.5813
SYNPCC7942_RS00685	methyltransferase domain-containing protein	NC_007604	complement(136016..136651)	14	6.01405	3.71743	5.73463	15	7.12241	4.45124	7.53825	4.08434
SYNPCC7942_RS00690	site-specific integrase	NC_007604	complement(136706..138013)	50	10.4438	6.45557	20.4808	37	8.54253	5.33877	18.5943	5.89717
SYNPCC7942_RS00695	ferrochelatase	NC_007604	138115..139278	628	147.402	91.1127	257.239	544	141.136	88.2049	273.387	89.6588
SYNPCC7942_RS00700	M23 family metallopeptidase	NC_007604	139416..140018	196	88.8044	54.8922	80.2849	187	93.652	58.529	93.9768	56.7106
SYNPCC7942_RS00705	biosynthetic-type acetolactate synthase large subunit	NC_007604	140268..142106	3547	526.957	325.725	1452.91	3272	537.309	335.798	1644.34	330.762
SYNPCC7942_RS00710	hypothetical protein	NC_007604	complement(142233..142631)	226	154.75	95.655	92.5734	146	110.503	69.0601	73.3723	82.3575
SYNPCC7942_RS00715	protein translocase subunit SecF	NC_007604	complement(142618..143562)	176	50.8835	31.4523	72.0925	154	49.2132	30.7564	77.3927	31.1044
SYNPCC7942_RS00720	protein translocase subunit SecD	NC_007604	complement(143572..144966)	262	51.3125	31.7175	107.32	212	45.8938	28.6819	106.541	30.1997
SYNPCC7942_RS00725	alpha-ketoacid dehydrogenase subunit beta	NC_007604	complement(145003..145983)	684	190.495	117.75	280.178	492	151.457	94.6549	247.255	106.202
SYNPCC7942_RS00730	DUF4281 domain-containing protein	NC_007604	146268..146720	45	27.14	16.7759	18.4327	46	30.6657	19.1649	23.1173	17.9704
SYNPCC7942_RS00735	DUF3082 domain-containing protein	NC_007604	complement(146717..147040)	36	30.3566	18.7642	14.7462	23	21.4376	13.3977	11.5586	16.0809
SYNPCC7942_RS00740	hypothetical protein	NC_007604	147160..147855	29	11.3837	7.03657	11.8789	34	14.7524	9.2197	17.0867	8.12813
SYNPCC7942_RS00745	hypothetical protein	NC_007604	complement(148159..148491)	137	112.402	69.4782	56.1175	81	73.457	45.9079	40.7065	57.6931
SYNPCC7942_RS00750	hypothetical protein	NC_007604	148646..150190	308	54.4651	33.6662	126.162	171	33.4241	20.8889	85.936	27.2775
SYNPCC7942_RS00755	methylated-DNA--[protein]-cysteine S-methyltransferase	NC_007604	complement(150187..150744)	18	8.81321	5.44767	7.3731	13	7.03561	4.397	6.53315	4.92233
SYNPCC7942_RS00760	glycosyltransferase	NC_007604	complement(150752..151918)	78	18.2608	11.2875	31.9501	52	13.4563	8.40968	26.1326	9.84856
SYNPCC7942_RS00765	response regulator	NC_007604	152527..154917	436	49.8199	30.7949	178.593	324	40.9221	25.5748	162.826	28.1849
SYNPCC7942_RS00770	phospho-N-acetylmuramoyl-pentapeptide- transferase	NC_007604	complement(154914..156020)	154	38.0075	23.4934	63.081	142	38.7377	24.2096	71.3621	23.8515
SYNPCC7942_RS00775	DUF3134 domain-containing protein	NC_007604	complement(156026..156307)	196	189.89	117.376	80.2849	159	170.271	106.413	79.9054	111.895
SYNPCC7942_RS00780	fibrillin	NC_007604	156340..156957	41	18.1256	11.2039	16.7943	30	14.6597	9.16178	15.0765	10.1828
SYNPCC7942_RS00785	hypothetical protein	NC_007604	156954..157184	9	10.6445	6.57965	3.68655	11	14.3805	8.98727	5.52805	7.78346
SYNPCC7942_RS00790	alpha-D-glucose phosphate-specific phosphoglucomutase	NC_007604	complement(157210..158841)	344	57.5883	35.5968	140.908	365	67.5407	42.2104	183.431	38.9036
SYNPCC7942_RS00795	hypothetical protein	NC_007604	complement(159042..159560)	559	294.266	181.893	228.976	465	270.569	169.096	233.686	175.494
SYNPCC7942_RS00800	molybdopterin-synthase adenylyltransferase MoeB	NC_007604	complement(159996..161171)	601	139.625	86.3057	246.18	507	130.195	81.3669	254.793	83.8363
SYNPCC7942_RS00805	M67 family peptidase	NC_007604	complement(161198..161632)	22	13.8175	8.54094	9.01157	20	13.8846	8.67736	10.051	8.60915
SYNPCC7942_RS00810	GTPase Era	NC_007604	161726..162661	144	42.0322	25.9812	58.9848	97	31.296	19.5588	48.7473	22.77
SYNPCC7942_RS00815	phycobiliprotein lyase	NC_007604	162764..163306	103	51.8243	32.0339	42.1905	91	50.6097	31.6292	45.732	31.8315
SYNPCC7942_RS00820	hypothetical protein	NC_007604	163405..163755	176	136.994	84.6794	72.0925	93	80.0144	50.0061	46.7371	67.3427
SYNPCC7942_RS00825	class I SAM-dependent methyltransferase	NC_007604	163761..164510	245	89.2485	55.1667	100.356	146	58.7874	36.7399	73.3723	45.9533
SYNPCC7942_RS00830	ribosome silencing factor	NC_007604	164548..164967	710	461.854	285.484	290.828	473	340.098	212.549	237.706	249.016
SYNPCC7942_RS00835	DUF1230 family protein	NC_007604	164986..165486	80	43.6263	26.9665	32.7693	67	40.3859	25.2397	33.6708	26.1031
SYNPCC7942_RS00840	asparaginase	NC_007604	165483..166436	181	51.8354	32.0407	74.1406	159	50.3317	31.4554	79.9054	31.7481
SYNPCC7942_RS00845	tRNA-Met	NC_007604	166532..166608	47	166.764	103.081	19.252	33	129.424	80.8854	16.5841	91.9833
SYNPCC7942_RS00850	hypothetical protein	NC_007604	complement(166695..166925)	266	314.605	194.465	108.958	204	266.692	166.673	102.52	180.569
SYNPCC7942_RS00855	hypothetical protein	NC_007604	167065..167748	185	73.8944	45.676	75.7791	241	106.403	66.4979	121.115	56.0869
SYNPCC7942_RS00860	glutamine synthetase	NC_007604	168176..170347	886	111.447	68.8884	362.92	768	106.781	66.7342	385.958	67.8113
SYNPCC7942_RS00865	hypothetical protein	NC_007604	170435..170752	114	97.9431	60.541	46.6963	70	66.4758	41.5449	35.1785	51.043
SYNPCC7942_RS00870	cysteine synthase A	NC_007604	170929..171915	125	34.601	21.3877	51.2021	104	31.8206	19.8867	52.2652	20.6372
SYNPCC7942_RS00875	hypothetical protein	NC_007604	171912..172205	30	27.8785	17.2324	12.2885	33	33.8968	21.1843	16.5841	19.2083
SYNPCC7942_RS00880	3'(2'),5'-bisphosphate nucleotidase CysQ	NC_007604	complement(172202..173071)	20	6.28068	3.88224	8.19233	16	5.55384	3.47094	8.0408	3.67659
SYNPCC7942_RS00885	16S rRNA (cytidine(1402)-2'-O)-methyltransferase	NC_007604	173111..173989	31	9.63538	5.95587	12.6981	16	5.49697	3.43541	8.0408	4.69564
SYNPCC7942_RS00890	DUF1049 domain-containing protein	NC_007604	173986..174198	25	32.0669	19.8213	10.2404	18	25.5203	15.9492	9.0459	17.8853
SYNPCC7942_RS00900	multidrug ABC transporter permease	NC_007604	complement(174709..175497)	119	41.2065	25.4708	48.7444	86	32.9165	20.5716	43.2193	23.0212
SYNPCC7942_RS00905	ATP-binding cassette domain-containing protein	NC_007604	complement(175494..176477)	149	41.3701	25.5719	61.0329	123	37.7487	23.5916	61.8136	24.5817
SYNPCC7942_RS00910	tRNA-binding protein	NC_007604	176757..177095	130	104.771	64.7613	53.2502	102	90.8642	56.7868	51.2601	60.7741
SYNPCC7942_RS00915	DUF4435 domain-containing protein	NC_007604	complement(177550..178422)	1142	357.394	220.914	467.782	1179	407.842	254.886	592.506	237.9
SYNPCC7942_RS00920	excinuclease ATPase	NC_007604	complement(178419..179792)	4627	920.044	568.702	1895.3	4840	1063.78	664.822	2432.34	616.762
SYNPCC7942_RS00925	class I SAM-dependent methyltransferase	NC_007604	complement(180156..180881)	20	7.52643	4.65228	8.19233	20	8.31928	5.19925	10.051	4.92576
SYNPCC7942_RS00930	hypothetical protein	NC_007604	181078..181467	60	42.0322	25.9812	24.577	41	31.7477	19.8411	20.6045	22.9111
SYNPCC7942_RS00935	inorganic phosphate transporter	NC_007604	181464..182555	38	9.50729	5.87669	15.5654	35	9.67917	6.04912	17.5892	5.96291
SYNPCC7942_RS00940	gamma-glutamyltranspeptidase	NC_007604	182620..184146	34	6.08325	3.76021	13.927	32	6.32854	3.9551	16.0816	3.85766
SYNPCC7942_RS00945	hypothetical protein	NC_007604	184133..184411	13	12.7302	7.86885	5.32502	12	12.9888	8.11753	6.0306	7.99319
SYNPCC7942_RS00950	HlyC/CorC family transporter	NC_007604	complement(184418..185461)	140	36.6373	22.6464	57.3463	115	33.2652	20.7895	57.7932	21.718
SYNPCC7942_RS00955	EAL domain-containing protein	NC_007604	185682..187418	983	154.614	95.5709	402.653	782	135.956	84.9677	392.994	90.2693
SYNPCC7942_RS00960	glutamine-hydrolyzing GMP synthase	NC_007604	complement(187531..189135)	806	137.201	84.8071	330.151	632	118.914	74.3171	317.612	79.5621
SYNPCC7942_RS00965	cobalt-precorrin-5B (C(1))-methyltransferase	NC_007604	complement(189273..190397)	32	7.77129	4.80363	13.1077	23	6.17402	3.85853	11.5586	4.33108
SYNPCC7942_RS00970	alanine--glyoxylate aminotransferase family protein	NC_007604	190472..191620	215	51.1228	31.6003	88.0676	209	54.9312	34.33	105.033	32.9651
SYNPCC7942_RS00975	hypothetical protein	NC_007604	complement(191710..192186)	1138	651.808	402.899	466.144	859	543.835	339.877	431.69	371.388
SYNPCC7942_RS00980	hypothetical protein	NC_007604	complement(192247..192471)	297	360.637	222.918	121.656	204	273.804	171.118	102.52	197.018
SYNPCC7942_RS00985	DNA polymerase I	NC_007604	complement(192655..195516)	363	34.6524	21.4195	148.691	233	24.5855	15.365	117.094	18.3923
SYNPCC7942_RS00990	pentapeptide repeat-containing protein	NC_007604	195630..196058	22	14.0107	8.66039	9.01157	21	14.7827	9.23866	10.5535	8.94953
SYNPCC7942_RS00995	lignostilbene alpha-beta-dioxygenase	NC_007604	complement(196094..197575)	35	6.45232	3.98834	14.3366	37	7.53956	4.71195	18.5943	4.35014
SYNPCC7942_RS01000	folate/biopterin family MFS transporter	NC_007604	complement(197572..198933)	128	25.6761	15.871	52.4309	126	27.9374	17.4598	63.3213	16.6654
SYNPCC7942_RS01005	NAD(P)/FAD-dependent oxidoreductase	NC_007604	complement(198993..200429)	64	12.168	7.52134	26.2155	75	15.7615	9.85034	37.6912	8.68584
SYNPCC7942_RS01010	DUF2231 domain-containing protein	NC_007604	complement(200426..201352)	50	14.7362	9.10883	20.4808	53	17.2659	10.7905	26.6351	9.94968
SYNPCC7942_RS01015	DUF2231 domain-containing protein	NC_007604	complement(201352..201888)	37	18.8245	11.6359	15.1558	46	25.8688	16.167	23.1173	13.9015
SYNPCC7942_RS01020	c-type cytochrome	NC_007604	complement(201889..202641)	36	13.0618	8.07383	14.7462	48	19.2504	12.0308	24.1224	10.0523
SYNPCC7942_RS01025	cb-type cytochrome C oxidase subunit I	NC_007604	complement(202638..204089)	156	29.3531	18.1439	63.9002	141	29.3255	18.3273	70.8595	18.2356
SYNPCC7942_RS01030	bifunctional diaminohydroxyphosphoribosylaminopyrimidine deaminase/5-amino-6-(5-phosphoribosylamino)uracil reductase RibD	NC_007604	complement(204483..205589)	27	6.66365	4.11897	11.0596	17	4.63761	2.89833	8.54335	3.50865
SYNPCC7942_RS01035	DUF3122 domain-containing protein	NC_007604	complement(205582..206046)	89	52.2917	32.3228	36.4559	69	44.8114	28.0055	34.6759	30.1641
SYNPCC7942_RS01040	bifunctional nicotinamide-nucleotide adenylyltransferase/Nudix hydroxylase	NC_007604	206198..207214	222	59.6387	36.8641	90.9349	157	46.6199	29.1357	78.9003	32.9999
SYNPCC7942_RS01045	nicotinate phosphoribosyltransferase	NC_007604	207362..208750	28	5.50746	3.4043	11.4693	20	4.34831	2.71753	10.051	3.06092
SYNPCC7942_RS01055	tetratricopeptide repeat protein	NC_007604	209056..211827	97	9.56036	5.9095	39.7328	66	7.19024	4.49363	33.1683	5.20157
SYNPCC7942_RS01060	septum formation inhibitor Maf	NC_007604	complement(211824..212450)	35	15.2509	9.42698	14.3366	42	20.229	12.6424	21.1071	11.0347
SYNPCC7942_RS01065	hypothetical protein	NC_007604	212496..212897	30	20.3888	12.6028	12.2885	47	35.3073	22.0658	23.6198	17.3343
SYNPCC7942_RS01070	cobyric acid synthase CobQ	NC_007604	212909..214384	27	4.99774	3.08922	11.0596	31	6.34261	3.9639	15.579	3.52656
SYNPCC7942_RS01075	chorismate synthase	NC_007604	214471..215559	115	28.8513	17.8337	47.1059	91	25.2352	15.771	45.732	16.8024
SYNPCC7942_RS01080	hypothetical protein	NC_007604	complement(215643..216188)	31	15.5119	9.58829	12.6981	23	12.7212	7.95027	11.5586	8.76928
SYNPCC7942_RS01085	AEC family transporter	NC_007604	216509..217432	27	7.9834	4.93474	11.0596	16	5.22926	3.2681	8.0408	4.10142
SYNPCC7942_RS01090	hypothetical protein	NC_007604	complement(217424..217813)	461	322.948	199.622	188.833	282	218.362	136.468	141.719	168.045
SYNPCC7942_RS01095	zinc-binding oxidoreductase	NC_007604	complement(217948..218964)	107	28.7448	17.7679	43.829	85	25.2401	15.7741	42.7167	16.771
SYNPCC7942_RS01100	HAD family hydrolase	NC_007604	219113..219871	389	140.024	86.5526	159.341	285	113.395	70.868	143.227	78.7103
SYNPCC7942_RS01105	tRNA-Pro	NC_007604	219927..220000	63	232.597	143.774	25.8058	31	126.509	79.0637	15.579	111.419
SYNPCC7942_RS01110	protochlorophyllide reductase	NC_007604	complement(220024..220191)	338	549.672	339.766	138.45	310	557.243	348.257	155.79	344.011
SYNPCC7942_RS01115	hypothetical protein	NC_007604	complement(220316..220636)	50	42.556	26.3049	20.4808	31	29.1641	18.2265	15.579	22.2657
SYNPCC7942_RS01120	MinD/ParA family protein	NC_007604	complement(220639..221397)	162	58.3135	36.045	66.3579	109	43.3688	27.1039	54.7779	31.5745
SYNPCC7942_RS01125	glucokinase	NC_007604	221498..222535	97	25.5311	15.7814	39.7328	96	27.9297	17.455	48.2448	16.6182
SYNPCC7942_RS01130	SDR family oxidoreductase	NC_007604	222532..223398	42	13.2351	8.18092	17.2039	25	8.7079	5.44212	12.5637	6.81152
SYNPCC7942_RS01135	hypothetical protein	NC_007604	complement(223395..223805)	199	132.284	81.768	81.5137	169	124.176	77.6054	84.9309	79.6867
SYNPCC7942_RS01140	photosystem II reaction center protein PsbN	NC_007604	complement(223821..223961)	271	525.105	324.58	111.006	173	370.527	231.566	86.9411	278.073
SYNPCC7942_RS01145	photosystem II reaction center protein PsbH	NC_007604	224060..224263	6302	8440.03	5216.99	2581.4	5158	7635.61	4771.97	2592.15	4994.48
SYNPCC7942_RS01150	TatA/E family twin arginine-targeting protein translocase	NC_007604	224357..224632	341	337.552	208.65	139.679	254	277.918	173.689	127.648	191.169
SYNPCC7942_RS01155	aminoacyl-tRNA hydrolase	NC_007604	224629..225255	182	79.3048	49.0203	74.5502	172	82.8425	51.7735	86.4386	50.3969
SYNPCC7942_RS01160	DUF3146 family protein	NC_007604	225284..225544	82	85.836	53.0573	33.5886	55	63.6377	39.7712	27.6402	46.4143
SYNPCC7942_RS01165	hypothetical protein	NC_007604	225649..226221	538	256.521	158.562	220.374	367	193.421	120.881	184.436	139.722
SYNPCC7942_RS01170	hypothetical protein	NC_007604	complement(226263..227309)	38	9.91592	6.12927	15.5654	34	9.80674	6.12885	17.0867	6.12906
SYNPCC7942_RS01175	GNAT family N-acetyltransferase	NC_007604	complement(227407..227931)	19	9.88758	6.11176	7.78272	24	13.8053	8.62778	12.0612	7.36977
SYNPCC7942_RS01180	3-phosphoshikimate 1-carboxyvinyltransferase	NC_007604	complement(227939..229285)	90	18.2545	11.2836	36.8655	59	13.2275	8.26668	29.6504	9.77513
SYNPCC7942_RS01185	hypothetical protein	NC_007604	complement(229629..230054)	770	493.829	305.248	315.405	553	392.02	244.998	277.91	275.123
SYNPCC7942_RS01190	alpha/beta fold hydrolase	NC_007604	complement(230158..231150)	55	15.1325	9.35375	22.5289	52	15.8142	9.88328	26.1326	9.61851
SYNPCC7942_RS01195	cyclic nucleotide-binding domain-containing protein	NC_007604	231162..231677	234	123.897	76.584	95.8503	166	97.1518	60.7163	83.4233	68.6502
SYNPCC7942_RS01200	cyclic nucleotide-binding domain-containing protein	NC_007604	232018..232557	1563	790.79	488.807	640.231	1092	610.691	381.659	548.785	435.233
SYNPCC7942_RS01205	hypothetical protein	NC_007604	complement(232565..233143)	21	9.90916	6.1251	8.60195	22	11.4746	7.17119	11.0561	6.64814
SYNPCC7942_RS01210	hypothetical protein	NC_007604	complement(233143..234324)	61	14.0996	8.71534	24.9866	64	16.3514	10.219	32.1632	9.46718
SYNPCC7942_RS01215	c-type cytochrome	NC_007604	complement(234331..234669)	86	69.3098	42.8421	35.227	54	48.1046	30.0636	27.1377	36.4529
SYNPCC7942_RS01220	allophycocyanin alpha-B chain	NC_007604	complement(234851..235342)	756	419.81	259.495	309.67	808	495.951	309.951	406.06	284.723
SYNPCC7942_RS01225	23S rRNA (uracil(1939)-C(5))-methyltransferase RlmD	NC_007604	235487..236854	69	13.7803	8.51795	28.2635	62	13.6867	8.55367	31.1581	8.53581
SYNPCC7942_RS01230	hypothetical protein	NC_007604	236936..237169	47	54.8754	33.9199	19.252	37	47.7506	29.8423	18.5943	31.8811
SYNPCC7942_RS01235	calcium/sodium antiporter	NC_007604	complement(237166..238275)	303	74.5788	46.099	124.114	270	73.457	45.9079	135.688	46.0035
SYNPCC7942_RS01240	high light inducible protein	NC_007604	complement(238379..238522)	1153	2187.57	1352.19	472.288	877	1839.2	1149.43	440.736	1250.81
SYNPCC7942_RS01245	glycogen/starch/alpha-glucan phosphorylase	NC_007604	complement(238622..241156)	679	73.1792	45.2339	278.13	601	71.596	44.7449	302.033	44.9894
SYNPCC7942_RS01250	type I glyceraldehyde-3-phosphate dehydrogenase	NC_007604	complement(241168..242229)	406	104.447	64.5615	166.304	344	97.8197	61.1337	172.877	62.8476
SYNPCC7942_RS01255	amino acid ABC transporter substrate-binding protein	NC_007604	242421..243500	266	67.2905	41.5939	108.958	193	53.9667	33.7272	96.9921	37.6606
SYNPCC7942_RS01260	ABC transporter permease subunit	NC_007604	243507..244640	61	14.6965	9.08425	24.9866	56	14.9131	9.32013	28.1428	9.20219
SYNPCC7942_RS01265	amino acid ABC transporter permease	NC_007604	244642..245832	77	17.6634	10.9182	31.5405	91	23.074	14.4204	45.732	12.6693
SYNPCC7942_RS01270	amino acid ABC transporter ATP-binding protein	NC_007604	245851..246636	69	23.984	14.8251	28.2635	68	26.1264	16.328	34.1734	15.5766
SYNPCC7942_RS01275	pentapeptide repeat-containing protein	NC_007604	246639..247106	28	16.3459	10.1038	11.4693	16	10.3244	6.4524	8.0408	8.27809
SYNPCC7942_RS01280	3'-5' exonuclease	NC_007604	247110..247880	19	6.73279	4.16171	7.78272	11	4.30855	2.69268	5.52805	3.42719
SYNPCC7942_RS01285	hypothetical protein	NC_007604	complement(247909..248136)	105	125.82	77.7726	43.0097	74	98.0143	61.2553	37.1887	69.514
SYNPCC7942_RS01290	hypothetical protein	NC_007604	complement(248171..248659)	62	34.6401	21.4119	25.3962	37	22.85	14.2804	18.5943	17.8461
SYNPCC7942_RS01295	DNA gyrase subunit A	NC_007604	248859..251429	1305	138.677	85.7197	534.55	1105	129.793	81.1161	555.318	83.4179
SYNPCC7942_RS01300	ATP-binding protein	NC_007604	complement(251503..252783)	250	53.3196	32.9582	102.404	201	47.3848	29.6138	101.013	31.286
SYNPCC7942_RS01305	amidohydrolase	NC_007604	252903..254099	294	67.1041	41.4787	120.427	255	64.3337	40.2062	128.15	40.8425
SYNPCC7942_RS01310	TIGR00297 family protein	NC_007604	complement(254096..254845)	43	15.664	9.68232	17.6135	36	14.4955	9.05917	18.0918	9.37074
SYNPCC7942_RS01315	glyoxalase	NC_007604	254894..255334	162	100.363	62.0367	66.3579	104	71.2176	44.5084	52.2652	53.2725
SYNPCC7942_RS01320	hypothetical protein	NC_007604	255474..255806	1756	1440.71	890.538	719.287	1578	1431.05	894.355	793.024	892.446
SYNPCC7942_RS01325	ATP-dependent Clp protease ATP-binding subunit	NC_007604	complement(255961..258435)	7456	823.051	508.748	3054.1	6686	815.8	509.845	3360.05	509.297
SYNPCC7942_RS01330	ribosomal-protein-alanine N-acetyltransferase	NC_007604	complement(258579..259178)	104	47.3563	29.2721	42.6001	111	55.8681	34.9155	55.783	32.0938
SYNPCC7942_RS01335	diaminopimelate decarboxylase	NC_007604	259226..260620	599	117.314	72.5145	245.36	500	108.24	67.6461	251.275	70.0803
SYNPCC7942_RS01340	TIGR00159 family protein	NC_007604	260700..261620	221	65.5584	40.5233	90.5253	176	57.7093	36.0662	88.4488	38.2947
SYNPCC7942_RS01345	di-trans,poly-cis-decaprenylcistransferase	NC_007604	261617..262372	111	40.1141	24.7955	45.4674	77	30.7582	19.2228	38.6963	22.0091
SYNPCC7942_RS01350	DUF3143 domain-containing protein	NC_007604	complement(262385..262660)	25	24.7472	15.2969	10.2404	19	20.7892	12.9925	9.54845	14.1447
SYNPCC7942_RS01355	J domain-containing protein	NC_007604	complement(262638..263195)	117	57.2859	35.4098	47.9251	61	33.0132	20.6321	30.6555	28.0209
SYNPCC7942_RS01360	16S rRNA (guanine(527)-N(7))-methyltransferase RsmG	NC_007604	263757..264485	516	193.383	119.535	211.362	410	169.843	106.146	206.045	112.84
SYNPCC7942_RS01365	MEKHLA domain-containing protein	NC_007604	complement(264482..264964)	26	14.7069	9.09072	10.65	18	11.2543	7.03351	9.0459	8.06212
SYNPCC7942_RS01370	alpha/beta fold hydrolase	NC_007604	complement(264976..265935)	64	18.214	11.2585	26.2155	62	19.5035	12.189	31.1581	11.7237
SYNPCC7942_RS01375	glycosyltransferase	NC_007604	265957..267168	107	24.12	14.9092	43.829	84	20.93	13.0805	42.2142	13.9948
SYNPCC7942_RS01380	uroporphyrinogen-III C-methyltransferase	NC_007604	267165..267896	32	11.9436	7.38263	13.1077	26	10.7264	6.70362	13.0663	7.04312
SYNPCC7942_RS01385	uroporphyrinogen-III synthase	NC_007604	267889..268683	100	34.366	21.2425	40.9617	68	25.8306	16.1432	34.1734	18.6928
SYNPCC7942_RS01390	dephospho-CoA kinase	NC_007604	268662..269291	74	32.0913	19.8364	30.3116	44	21.0914	13.1813	22.1122	16.5089
SYNPCC7942_RS01395	DNA polymerase subunit beta	NC_007604	269329..269667	410	330.43	204.247	167.943	362	322.479	201.537	181.923	202.892
SYNPCC7942_RS01400	DUF86 domain-containing protein	NC_007604	269657..269989	190	155.885	96.3566	77.8272	191	173.213	108.252	95.987	102.304
SYNPCC7942_RS01405	FAD-binding protein	NC_007604	complement(270001..271461)	498	93.1269	57.564	203.989	293	60.5634	37.8499	147.247	47.707
SYNPCC7942_RS01415	bidirectional hydrogenase complex protein HoxE	NC_007604	273657..274154	22	12.0695	7.46046	9.01157	12	7.27687	4.54777	6.0306	6.00412
SYNPCC7942_RS01420	NADH dehydrogenase	NC_007604	274154..275758	70	11.9157	7.36538	28.6732	68	12.7946	7.99615	34.1734	7.68076
SYNPCC7942_RS01425	competence/damage-inducible protein A	NC_007604	complement(275768..277033)	35	7.55319	4.66881	14.3366	32	7.63324	4.77049	16.0816	4.71965
SYNPCC7942_RS01430	undecaprenyl/decaprenyl-phosphate alpha-N-acetylglucosaminyl 1-phosphate transferase	NC_007604	complement(277043..278116)	88	22.3859	13.8373	36.0463	70	19.6828	12.301	35.1785	13.0691
SYNPCC7942_RS01440	tRNA dihydrouridine synthase DusB	NC_007604	complement(279619..280623)	64	17.3984	10.7544	26.2155	31	9.31511	5.8216	15.579	8.288
SYNPCC7942_RS01445	carbon dioxide-concentrating mechanism protein CcmK	NC_007604	280701..281009	619	547.303	338.302	253.553	432	422.2	263.859	217.102	301.08
SYNPCC7942_RS01450	carbon dioxide-concentrating mechanism protein CcmK	NC_007604	281054..281395	465	371.469	229.614	190.472	401	354.088	221.292	201.523	225.453
SYNPCC7942_RS01455	DUF1823 family protein	NC_007604	281480..281842	95	71.5011	44.1966	38.9136	78	64.8904	40.5541	39.1989	42.3754
SYNPCC7942_RS01465	bifunctional UDP-N-acetylglucosamine diphosphorylase/glucosamine-1-phosphate N-acetyltransferase GlmU	NC_007604	complement(282604..283962)	196	39.4033	24.3562	80.2849	152	33.7767	21.1092	76.3876	22.7327
SYNPCC7942_RS01470	preprotein translocase subunit SecA	NC_007604	284148..286994	2010	192.888	119.229	823.329	1538	163.14	101.957	772.922	110.593
SYNPCC7942_RS01475	quinone-dependent dihydroorotate dehydrogenase	NC_007604	287003..288139	111	26.6722	16.4867	45.4674	107	28.4195	17.7611	53.7728	17.1239
SYNPCC7942_RS01480	tRNA-Ala	NC_007604	complement(288160..288232)	1	3.7426	2.31339	0.409617	2	8.2737	5.17076	1.0051	3.74207
SYNPCC7942_RS01485	DUF2555 domain-containing protein	NC_007604	288312..288530	256	319.368	197.409	104.862	163	224.769	140.472	81.9156	168.941
SYNPCC7942_RS01490	bifunctional phosphopantothenoylcysteine decarboxylase/phosphopantothenate--cysteine ligase CoaBC	NC_007604	288534..289760	102	22.7118	14.0387	41.7809	88	21.6586	13.5358	44.2244	13.7873
SYNPCC7942_RS01495	hypothetical protein	NC_007604	complement(289757..290095)	329	265.15	163.896	134.764	205	182.619	114.13	103.023	139.013
SYNPCC7942_RS01500	photosystem II manganese-stabilizing polypeptide	NC_007604	290394..291227	3329	1090.55	674.093	1363.61	3578	1295.59	809.695	1798.12	741.894
SYNPCC7942_RS01505	sulfate adenylyltransferase	NC_007604	291417..292604	175	40.2455	24.8768	71.6829	247	62.7875	39.2399	124.13	32.0583
SYNPCC7942_RS01510	caspase family protein	NC_007604	292726..294765	277	37.0976	22.9309	113.464	266	39.3771	24.6093	133.678	23.7701
SYNPCC7942_RS01515	ATP-dependent metallopeptidase FtsH/Yme1/Tma family protein	NC_007604	294872..296713	1445	214.326	132.48	591.896	1600	262.315	163.937	804.08	148.209
SYNPCC7942_RS01520	rod shape-determining protein MreD	NC_007604	complement(296980..297663)	60	23.9658	14.8138	24.577	42	18.5432	11.5888	21.1071	13.2013
SYNPCC7942_RS01525	rod shape-determining protein MreC	NC_007604	complement(297624..298373)	42	15.2997	9.45715	17.2039	31	12.4823	7.80095	15.579	8.62905
SYNPCC7942_RS01530	rod shape-determining protein	NC_007604	complement(298398..299435)	285	75.0142	46.3681	116.741	233	67.7877	42.3648	117.094	44.3665
SYNPCC7942_RS01535	single-stranded DNA-binding protein	NC_007604	299628..299990	382	287.51	177.717	156.474	330	274.536	171.575	165.841	174.646
SYNPCC7942_RS01540	transporter	NC_007604	complement(300008..301447)	97	18.4037	11.3758	39.7328	75	15.7286	9.82982	37.6912	10.6028
SYNPCC7942_RS01545	potassium channel protein	NC_007604	301609..302697	13	3.26145	2.01599	5.32502	11	3.0504	1.90639	5.52805	1.96119
SYNPCC7942_RS01550	hypothetical protein	NC_007604	302833..303480	456	192.259	118.84	186.785	425	198.064	123.783	213.584	121.311
SYNPCC7942_RS01555	hypothetical protein	NC_007604	303815..304045	355	419.868	259.531	145.414	274	358.205	223.865	137.699	241.698
SYNPCC7942_RS01560	type II toxin-antitoxin system RelE/ParE family toxin	NC_007604	304042..304332	382	358.646	221.688	156.474	315	326.896	204.298	158.303	212.993
SYNPCC7942_RS01565	sodium:proton antiporter	NC_007604	complement(304710..305936)	182	40.525	25.0495	74.5502	184	45.2862	28.3022	92.4692	26.6758
SYNPCC7942_RS01570	CO2 hydration protein	NC_007604	complement(305969..307108)	397	95.144	58.8109	162.618	279	73.9081	46.1898	140.211	52.5004
SYNPCC7942_RS01575	NAD(P)H-quinone oxidoreductase subunit F	NC_007604	complement(307139..309043)	674	96.6631	59.7499	276.082	506	80.2136	50.1306	254.29	54.9402
SYNPCC7942_RS01580	4-(cytidine 5'-diphospho)-2-C-methyl-D-erythritol kinase	NC_007604	complement(309473..310417)	55	15.9011	9.82886	22.5289	36	11.5044	7.18981	18.0918	8.50933
SYNPCC7942_RS01585	16S rRNA (adenine(1518)-N(6)/adenine(1519)-N(6))- dimethyltransferase RsmA	NC_007604	complement(310414..311253)	66	21.4665	13.269	27.0347	44	15.8185	9.88599	22.1122	11.5775
SYNPCC7942_RS01590	YraN family protein	NC_007604	complement(311280..311708)	135	85.975	53.1433	55.2982	116	81.657	51.0326	58.2958	52.088
SYNPCC7942_RS01595	pentapeptide repeat-containing protein	NC_007604	311762..312274	270	143.795	88.883	110.596	211	124.21	77.6269	106.038	83.2549
SYNPCC7942_RS01600	succinate dehydrogenase cytochrome b subunit	NC_007604	complement(312403..313032)	86	37.2953	23.0531	35.227	57	27.3229	17.0758	28.6453	20.0645
SYNPCC7942_RS01605	adenylosuccinate lyase	NC_007604	complement(313079..314374)	827	174.34	107.764	338.753	631	147.034	91.8906	317.109	99.8272
SYNPCC7942_RS01610	hypothetical protein	NC_007604	complement(314432..314623)	763	1085.72	671.113	312.538	550	865.076	540.64	276.402	605.876
SYNPCC7942_RS01615	hypothetical protein	NC_007604	314897..315355	33	19.6425	12.1415	13.5173	35	23.0276	14.3914	17.5892	13.2665
SYNPCC7942_RS01620	hypothetical protein	NC_007604	315642..316097	86	51.5264	31.8497	35.227	46	30.4639	19.0388	23.1173	25.4443
SYNPCC7942_RS01625	TlyA family RNA methyltransferase	NC_007604	316162..316980	29	9.67409	5.97979	11.8789	22	8.11206	5.06974	11.0561	5.52477
SYNPCC7942_RS01630	UDP-glucose 4-epimerase GalE	NC_007604	317010..318008	26	7.11056	4.39521	10.65	15	4.53438	2.83382	7.53825	3.61452
SYNPCC7942_RS01635	P-II family nitrogen regulator	NC_007604	complement(318147..318485)	5102	4111.84	2541.63	2089.86	3692	3288.93	2055.46	1855.41	2298.55
SYNPCC7942_RS01640	cytochrome c biogenesis protein	NC_007604	complement(318679..320049)	187	37.2649	23.0344	76.5983	158	34.8026	21.7504	79.4029	22.3924
SYNPCC7942_RS01645	cytochrome C biogenesis protein CcdA	NC_007604	complement(320046..320804)	140	50.3944	31.15	57.3463	129	51.3264	32.0771	64.8289	31.6136
SYNPCC7942_RS01650	FtsW/RodA/SpoVE family cell cycle protein	NC_007604	complement(320824..322008)	203	46.803	28.9301	83.1522	196	49.9494	31.2165	98.4998	30.0733
SYNPCC7942_RS01655	photosystem I reaction center subunit XII	NC_007604	complement(322093..322296)	2646	3543.69	2190.44	1083.85	2694	3988.04	2492.38	1353.87	2341.41
SYNPCC7942_RS01660	allophycocyanin subunit beta	NC_007604	complement(322388..322873)	6354	3571.96	2207.92	2602.7	6305	3917.79	2448.48	3168.58	2328.2
SYNPCC7942_RS01665	allophycocyanin alpha chain	NC_007604	complement(322930..323415)	6708	3770.97	2330.93	2747.71	7177	4459.63	2787.11	3606.8	2559.02
SYNPCC7942_RS01670	phycobiliprotein ApcE	NC_007604	complement(323781..325898)	3319	428.132	264.639	1359.52	3467	494.334	308.94	1742.34	286.79
SYNPCC7942_RS01675	class I SAM-dependent methyltransferase	NC_007604	326161..327357	64	14.6077	9.02938	26.2155	70	17.6602	11.037	35.1785	10.0332
SYNPCC7942_RS01680	hypothetical protein	NC_007604	327475..327900	5291	3393.31	2097.49	2167.28	5491	3892.55	2432.7	2759.5	2265.1
SYNPCC7942_RS01685	F0F1 ATP synthase subunit A	NC_007604	327956..328711	4156	1501.93	928.38	1702.37	3944	1575.46	984.605	1982.06	956.493
SYNPCC7942_RS01690	ATP synthase F0 subunit C	NC_007604	328854..329099	1747	1940.23	1199.31	715.6	1781	2186.36	1366.39	895.041	1282.85
SYNPCC7942_RS01695	ATP synthase subunit b'	NC_007604	329244..329720	989	566.466	350.147	405.111	933	590.685	369.156	468.879	359.651
SYNPCC7942_RS01700	F0F1 ATP synthase subunit B	NC_007604	329764..330279	879	465.409	287.681	360.053	877	513.266	320.772	440.736	304.227
SYNPCC7942_RS01705	F0F1 ATP synthase subunit delta	NC_007604	330289..330831	719	361.764	223.615	294.514	695	386.525	241.564	349.272	232.589
SYNPCC7942_RS01710	F0F1 ATP synthase subunit alpha	NC_007604	330878..332395	3139	564.957	349.214	1285.79	3069	610.545	381.568	1542.33	365.391
SYNPCC7942_RS01715	F0F1 ATP synthase subunit gamma	NC_007604	332458..333408	860	247.066	152.718	352.27	822	261.026	163.132	413.096	157.925
SYNPCC7942_RS01720	Ferredoxin-2	NC_007604	333517..333834	66	56.7039	35.0501	27.0347	53	50.3317	31.4554	26.6351	33.2528
SYNPCC7942_RS01725	hypothetical protein	NC_007604	333834..334013	20	30.3566	18.7642	8.19233	17	28.5213	17.8247	8.54335	18.2945
SYNPCC7942_RS01730	DUF3326 domain-containing protein	NC_007604	333995..335074	42	10.6248	6.56746	17.2039	46	12.8625	8.03861	23.1173	7.30304
SYNPCC7942_RS01735	CPBP family intramembrane metalloprotease	NC_007604	335071..335652	79	37.0851	22.9233	32.3597	58	30.0952	18.8084	29.1479	20.8658
SYNPCC7942_RS01740	hypothetical protein	NC_007604	335633..336205	43	20.5026	12.6732	17.6135	35	18.4462	11.5282	17.5892	12.1007
SYNPCC7942_RS01745	hypothetical protein	NC_007604	336363..336590	101	121.027	74.8098	41.3713	65	86.0936	53.8053	32.6657	64.3076
SYNPCC7942_RS01750	photosystem II protein Psb27	NC_007604	336654..337055	696	473.02	292.385	285.093	540	405.658	253.521	271.377	272.953
SYNPCC7942_RS01755	peptidase M23	NC_007604	complement(337408..338451)	282	73.798	45.6164	115.512	254	73.4727	45.9177	127.648	45.767
SYNPCC7942_RS01760	biotin--[acetyl-CoA-carboxylase] ligase	NC_007604	complement(338536..339306)	60	21.2614	13.1422	24.577	51	19.976	12.4843	25.63	12.8132
SYNPCC7942_RS01765	peptidoglycan editing factor PgeF	NC_007604	339352..340131	122	42.7328	26.4142	49.9732	82	31.7477	19.8411	41.2091	23.1277
SYNPCC7942_RS01770	recombinase RecA	NC_007604	complement(340698..341768)	302	77.0395	47.62	123.704	322	90.7944	56.7431	161.821	52.1816
SYNPCC7942_RS01775	DUF3611 family protein	NC_007604	complement(341883..342443)	105	51.1355	31.6081	43.0097	120	64.5968	40.3706	60.306	35.9894
SYNPCC7942_RS01780	ATP-binding cassette domain-containing protein	NC_007604	342793..343671	82	25.4871	15.7542	33.5886	53	18.2087	11.3798	26.6351	13.567
SYNPCC7942_RS01785	MCE family protein	NC_007604	343699..344832	216	52.0399	32.1672	88.4772	146	38.8805	24.2989	73.3723	28.233
SYNPCC7942_RS01790	peptide-methionine (R)-S-oxide reductase MsrB	NC_007604	complement(344823..345431)	130	58.3206	36.0494	53.2502	113	56.0343	35.0194	56.7881	35.5344
SYNPCC7942_RS01795	bile acid:sodium symporter family protein	NC_007604	345470..346432	112	31.7752	19.641	45.8771	110	34.4952	21.5582	55.2805	20.5996
SYNPCC7942_RS01800	beta-glucosidase	NC_007604	complement(346832..348460)	164	27.5054	17.0018	67.1771	102	18.9091	11.8175	51.2601	14.4097
SYNPCC7942_RS01805	30S ribosome-binding factor RbfA	NC_007604	complement(348457..348870)	181	119.447	73.833	74.1406	161	117.441	73.396	80.9105	73.6145
SYNPCC7942_RS01810	DUF751 family protein	NC_007604	complement(348922..349146)	263	319.352	197.399	107.729	183	245.619	153.503	91.9666	175.451
SYNPCC7942_RS01815	hypothetical protein	NC_007604	complement(349591..349968)	25	18.0694	11.1692	10.2404	15	11.9837	7.48939	7.53825	9.32927
SYNPCC7942_RS01820	putative bicarbonate transporter, IctB family	NC_007604	complement(349875..351278)	115	22.3783	13.8326	47.1059	117	25.1658	15.7277	58.7983	14.7801
SYNPCC7942_RS01825	tRNA (guanosine(46)-N7)-methyltransferase TrmB	NC_007604	complement(351309..351950)	41	17.448	10.785	16.7943	39	18.3452	11.4651	19.5994	11.125
SYNPCC7942_RS01830	metallophosphoesterase	NC_007604	352026..353207	143	33.0533	20.431	58.5752	99	25.2936	15.8076	49.7524	18.1193
SYNPCC7942_RS01835	hypothetical protein	NC_007604	complement(353103..354299)	178	40.6277	25.113	72.9118	137	34.5636	21.601	68.8493	23.357
SYNPCC7942_RS01840	hypothetical protein	NC_007604	354532..354759	3911	4686.5	2896.84	1602.01	2908	3851.7	2407.17	1461.42	2652.01
SYNPCC7942_RS01845	DUF3177 family protein	NC_007604	354884..355483	136	61.9275	38.2789	55.7079	128	64.4245	40.263	64.3264	39.2709
SYNPCC7942_RS01850	hypothetical protein	NC_007604	355509..355793	29	27.8003	17.184	11.8789	35	37.0865	23.1777	17.5892	20.1809
SYNPCC7942_RS01855	phycobiliprotein lyase	NC_007604	355865..356416	124	61.3732	37.9363	50.7925	76	41.5783	25.9849	38.1938	31.9606
SYNPCC7942_RS01860	response regulator	NC_007604	356676..357305	622	269.74	166.733	254.782	383	183.591	114.737	192.477	140.735
SYNPCC7942_RS01865	cyclic nucleotide-binding domain-containing protein	NC_007604	357549..359732	578	72.3055	44.6938	236.758	393	54.3416	33.9615	197.502	39.3277
SYNPCC7942_RS01870	bile acid:sodium symporter family protein	NC_007604	complement(359767..360690)	63	18.6279	11.5144	25.8058	46	15.0341	9.39578	23.1173	10.4551
SYNPCC7942_RS01875	exodeoxyribonuclease VII large subunit	NC_007604	360711..362063	28	5.654	3.49488	11.4693	18	4.01761	2.51086	9.0459	3.00287
SYNPCC7942_RS01880	FAD-dependent oxidoreductase	NC_007604	362147..363601	78	14.6463	9.05323	31.9501	85	17.642	11.0256	42.7167	10.0394
SYNPCC7942_RS01885	aminotransferase class V-fold PLP-dependent enzyme	NC_007604	363763..365067	45	9.42102	5.82337	18.4327	41	9.48781	5.92953	20.6045	5.87645
SYNPCC7942_RS01890	homoserine O-succinyltransferase	NC_007604	365116..366015	65	19.7318	12.1967	26.6251	44	14.764	9.22693	22.1122	10.7118
SYNPCC7942_RS01900	hypothetical protein	NC_007604	complement(366738..368024)	429	91.0699	56.2925	175.726	279	65.4664	40.9141	140.211	48.6033
SYNPCC7942_RS01905	hypothetical protein	NC_007604	complement(368290..368574)	773	741.021	458.044	316.634	504	534.045	333.759	253.285	395.901
SYNPCC7942_RS01910	insulinase family protein	NC_007604	complement(368929..370344)	58	11.1908	6.9173	23.7578	54	11.5166	7.19743	27.1377	7.05737
SYNPCC7942_RS01915	insulinase family protein	NC_007604	complement(370341..371867)	125	22.3649	13.8243	51.2021	106	20.9633	13.1013	53.2703	13.4628
SYNPCC7942_RS01920	hypothetical protein	NC_007604	complement(371868..372206)	519	418.277	258.547	212.591	433	385.728	241.066	217.604	249.806
SYNPCC7942_RS01925	MlaE family lipid ABC transporter permease subunit	NC_007604	372532..373326	185	63.5771	39.2986	75.7791	165	62.6772	39.1709	82.9207	39.2347
SYNPCC7942_RS01930	DUF3119 family protein	NC_007604	373380..373763	178	126.644	78.2818	72.9118	135	106.168	66.3513	67.8442	72.3166
SYNPCC7942_RS01935	DUF3086 domain-containing protein	NC_007604	373785..374828	194	50.7688	31.3815	79.4656	166	48.0176	30.0092	83.4233	30.6953
SYNPCC7942_RS01940	hypothetical protein	NC_007604	complement(374813..375019)	72	95.0294	58.74	29.4924	57	83.1567	51.9698	28.6453	55.3549
SYNPCC7942_RS01945	DUF2752 domain-containing protein	NC_007604	complement(375032..375346)	470	407.646	251.976	192.52	355	340.338	212.699	178.405	232.337
SYNPCC7942_RS01950	TM2 domain-containing protein	NC_007604	complement(375456..375722)	1698	1737.49	1073.99	695.529	1381	1561.98	976.179	694.021	1025.08
SYNPCC7942_RS01955	hypothetical protein	NC_007604	complement(375762..376448)	1797	714.64	441.737	736.081	1267	556.945	348.07	636.731	394.903
SYNPCC7942_RS01960	hypothetical protein	NC_007604	complement(376527..377237)	71	27.2825	16.864	29.0828	42	17.8391	11.1488	21.1071	14.0064
SYNPCC7942_RS01965	geranylgeranyl reductase	NC_007604	complement(377321..378568)	2293	501.979	310.286	939.251	2070	500.897	313.042	1040.28	311.664
SYNPCC7942_RS01970	YvcK family protein	NC_007604	378981..380390	304	58.9048	36.4105	124.523	252	53.9727	33.7309	126.643	35.0707
SYNPCC7942_RS01975	tRNA (adenosine(37)-N6)-threonylcarbamoyltransferase complex ATPase subunit type 1 TsaE	NC_007604	380395..380901	61	32.8714	20.3186	24.9866	48	28.5908	17.8682	24.1224	19.0934
SYNPCC7942_RS01980	glycosyltransferase family 1 protein	NC_007604	complement(380870..381991)	110	26.7853	16.5566	45.0578	70	18.8407	11.7748	35.1785	14.1657
SYNPCC7942_RS01985	hypothetical protein	NC_007604	382085..382285	43	58.4478	36.128	17.6135	43	64.6048	40.3756	21.6096	38.2518
SYNPCC7942_RS01990	chromate efflux transporter	NC_007604	complement(382303..383454)	80	18.9729	11.7276	32.7693	102	26.7387	16.7107	51.2601	14.2192
SYNPCC7942_RS01995	alpha/beta hydrolase	NC_007604	complement(383545..385125)	126	21.7738	13.4589	51.6117	148	28.2698	17.6676	74.3774	15.5633
SYNPCC7942_RS02000	murein transglycosylase	NC_007604	complement(385350..386528)	16	3.70768	2.29181	6.55387	18	4.61053	2.88141	9.0459	2.58661
SYNPCC7942_RS02005	DUF2993 domain-containing protein	NC_007604	386677..387357	15	6.01783	3.71977	6.14425	24	10.6428	6.65137	12.0612	5.18557
SYNPCC7942_RS02010	phosphatidate cytidylyltransferase	NC_007604	complement(387354..388220)	65	20.4828	12.661	26.6251	54	18.8091	11.755	27.1377	12.208
SYNPCC7942_RS02015	hypothetical protein	NC_007604	388494..389618	310	75.2844	46.5352	126.981	222	59.5927	37.2432	111.566	41.8892
SYNPCC7942_RS02020	bifunctional phosphoribosylaminoimidazolecarboxamide formyltransferase/IMP cyclohydrolase PurH	NC_007604	389953..391494	253	44.8262	27.7082	103.633	188	36.8185	23.0102	94.4794	25.3592
SYNPCC7942_RS02025	flagellar biosynthesis protein FlgM	NC_007604	391532..392923	94	18.4495	11.4041	38.504	83	18.0066	11.2535	41.7116	11.3288
SYNPCC7942_RS02030	DUF4079 domain-containing protein	NC_007604	392990..393448	324	192.854	119.208	132.716	261	171.72	107.319	131.166	113.263
SYNPCC7942_RS02035	hypothetical protein	NC_007604	complement(393793..394545)	138	50.0703	30.9497	56.5271	117	46.9227	29.325	58.7983	30.1373
SYNPCC7942_RS02040	aminodeoxychorismate/anthranilate synthase component II	NC_007604	complement(394579..395181)	338	153.142	94.6611	138.45	222	111.18	69.4836	111.566	82.0724
SYNPCC7942_RS02045	diacylglycerol kinase family protein	NC_007604	complement(395246..395731)	178	100.064	61.8523	72.9118	129	80.1578	50.0957	64.8289	55.974
SYNPCC7942_RS02050	rRNA maturation RNase YbeY	NC_007604	complement(396872..397396)	70	36.4279	22.517	28.6732	58	33.3627	20.8505	29.1479	21.6837
SYNPCC7942_RS02055	DUF3285 domain-containing protein	NC_007604	complement(397398..397577)	96	145.712	90.0681	39.3232	55	92.2747	57.6683	27.6402	73.8682
SYNPCC7942_RS02060	peptide chain release factor 2	NC_007604	complement(397595..398650)	312	80.721	49.8957	127.8	219	62.6286	39.1406	110.058	44.5181
SYNPCC7942_RS02065	DNA polymerase III subunit delta	NC_007604	398870..399868	55	15.0416	9.29757	22.5289	50	15.1146	9.44608	25.1275	9.37182
SYNPCC7942_RS02070	DUF4168 domain-containing protein	NC_007604	399953..400354	94	63.8848	39.4888	38.504	56	42.0683	26.2911	28.1428	32.89
SYNPCC7942_RS02075	photosystem I reaction center subunit PsaK	NC_007604	complement(400429..400671)	353	396.885	245.324	144.595	278	345.486	215.916	139.709	230.62
SYNPCC7942_RS02080	phosphoribosylanthranilate isomerase	NC_007604	400768..401421	51	21.3053	13.1694	20.8904	27	12.4675	7.79171	13.5688	10.4805
SYNPCC7942_RS02085	ribbon-helix-helix protein, CopG family	NC_007604	complement(401464..401748)	245	234.864	145.176	100.356	212	224.638	140.391	106.541	142.783
SYNPCC7942_RS02090	BrnT family toxin	NC_007604	complement(401750..402022)	329	329.253	203.519	134.764	309	341.813	213.62	155.288	208.57
SYNPCC7942_RS02095	tryptophan synthase subunit alpha	NC_007604	complement(402191..402991)	141	48.0931	29.7275	57.7559	106	39.9637	24.9759	53.2703	27.3517
SYNPCC7942_RS02100	DUF3007 family protein	NC_007604	complement(403022..403351)	153	126.67	78.2978	62.6713	125	114.39	71.4896	62.8187	74.8937
SYNPCC7942_RS02105	NAD(P)H-quinone oxidoreductase	NC_007604	complement(403352..403564)	263	337.343	208.52	107.729	196	277.888	173.669	98.4998	191.095
SYNPCC7942_RS02110	hypothetical protein	NC_007604	403557..403844	4749	4505.11	2784.72	1945.27	4900	5138.02	3211.08	2462.49	2997.9
SYNPCC7942_RS02115	hypothetical protein	NC_007604	404016..405188	113	26.3194	16.2687	46.2867	84	21.6259	13.5154	42.2142	14.892
SYNPCC7942_RS02120	pentapeptide repeat-containing protein	NC_007604	complement(405168..406145)	335	93.5841	57.8466	137.222	334	103.134	64.4547	167.852	61.1507
SYNPCC7942_RS02125	hypothetical protein	NC_007604	406389..406772	7323	5210.19	3220.55	2999.62	4605	3621.52	2263.32	2314.24	2741.93
SYNPCC7942_RS02130	AAA family ATPase	NC_007604	406851..408359	9039	1636.54	1011.59	3702.52	6641	1329.04	830.599	3337.43	921.093
SYNPCC7942_RS02135	DUF1257 domain-containing protein	NC_007604	408494..408844	27768	21613.9	13360.1	11374.2	20285	17452.6	10907.2	10194.2	12133.7
SYNPCC7942_RS02140	biotin synthase	NC_007604	complement(408941..409903)	94	26.6684	16.4844	38.504	75	23.5195	14.6988	37.6912	15.5916
SYNPCC7942_RS02145	hypothetical protein	NC_007604	complement(409951..411516)	130	22.6802	14.0192	53.2502	117	22.5625	14.1007	58.7983	14.06
SYNPCC7942_RS02150	MAPEG family protein	NC_007604	complement(411548..411946)	195	133.523	82.5342	79.8752	117	88.5535	55.3426	58.7983	68.9384
SYNPCC7942_RS02155	hypothetical protein	NC_007604	412147..413289	226	54.0204	33.3914	92.5734	166	43.8586	27.41	83.4233	30.4007
SYNPCC7942_RS02160	hypothetical protein	NC_007604	complement(413396..413614)	208	259.487	160.395	85.2003	137	188.916	118.066	68.8493	139.23
SYNPCC7942_RS02165	photosystem II q(b) protein	NC_007604	413873..414955	53625	13528	8362.02	21965.7	49998	13941.7	8713.07	25126.5	8537.54
SYNPCC7942_RS02170	DUF760 domain-containing protein	NC_007604	complement(415064..415441)	1506	1088.5	672.83	616.883	1097	876.41	547.724	551.297	610.277
SYNPCC7942_RS02175	SMC-Scp complex subunit ScpB	NC_007604	complement(415535..416086)	78	38.6057	23.8631	31.9501	47	25.7129	16.0696	23.6198	19.9664
SYNPCC7942_RS02180	heme ABC exporter ATP-binding protein CcmA	NC_007604	complement(416103..416951)	98	31.5366	19.4935	40.1424	80	28.4561	17.784	40.204	18.6388
SYNPCC7942_RS02185	citramalate synthase	NC_007604	complement(416982..418610)	224	37.5684	23.222	91.7541	170	31.5152	19.6959	85.4335	21.4589
SYNPCC7942_RS02190	hypothetical protein	NC_007604	complement(418681..419283)	234	106.022	65.5346	95.8503	237	118.693	74.1785	119.104	69.8565
SYNPCC7942_RS02195	1-deoxy-D-xylulose-5-phosphate synthase	NC_007604	419382..421292	807	115.374	71.3157	330.561	804	127.054	79.404	404.05	75.3598
SYNPCC7942_RS02200	NAD(P)/FAD-dependent oxidoreductase	NC_007604	421289..422557	137	29.4954	18.2319	56.1175	147	34.9823	21.8626	73.8748	20.0473
SYNPCC7942_RS02205	D-alanyl-D-alanine dipeptidase	NC_007604	422547..423245	106	41.4309	25.6095	43.4194	61	26.3539	16.4702	30.6555	21.0399
SYNPCC7942_RS02210	hypothetical protein	NC_007604	423632..424840	497	112.312	69.4228	203.579	443	110.655	69.1551	222.63	69.289
SYNPCC7942_RS02215	tRNA-Arg	NC_007604	complement(424911..424984)	2	7.38404	4.56426	0.819233	2	8.16189	5.10088	1.0051	4.83257
SYNPCC7942_RS02220	permease	NC_007604	425057..426064	215	58.2739	36.0205	88.0676	156	46.7365	29.2086	78.3978	32.6146
SYNPCC7942_RS02225	TIGR03943 family protein	NC_007604	426075..426830	62	22.4061	13.8498	25.3962	46	18.3751	11.4837	23.1173	12.6667
SYNPCC7942_RS02230	hypothetical protein	NC_007604	426845..427150	4	3.57137	2.20755	1.63847	5	4.93448	3.08387	2.51275	2.64571
SYNPCC7942_RS02235	hypothetical protein	NC_007604	427210..427446	72	83.0004	51.3046	29.4924	55	70.0821	43.7987	27.6402	47.5517
SYNPCC7942_RS02240	glutathione peroxidase	NC_007604	427463..428029	270	130.1	80.4179	110.596	252	134.218	83.8812	126.643	82.1495
SYNPCC7942_RS02245	magnesium protoporphyrin IX methyltransferase	NC_007604	complement(428611..429300)	371	146.9	90.8023	151.968	231	101.101	63.1844	116.089	76.9934
SYNPCC7942_RS02250	N-acetylglucosamine-6-phosphate deacetylase	NC_007604	complement(429346..430563)	273	61.2366	37.8519	111.825	223	55.2905	34.5545	112.069	36.2032
SYNPCC7942_RS02255	5-(carboxyamino)imidazole ribonucleotide mutase	NC_007604	430523..431191	69	28.1786	17.4179	28.2635	51	23.0217	14.3877	25.63	15.9028
SYNPCC7942_RS02260	ammonium transporter	NC_007604	431458..432951	7814	1428.96	883.273	3200.74	7557	1527.54	954.653	3797.77	918.963
SYNPCC7942_RS02265	S-layer homology domain-containing protein	NC_007604	complement(433076..434317)	329	72.3719	44.7349	134.764	301	73.1876	45.7395	151.268	45.2372
SYNPCC7942_RS02270	TrbI/VirB10 family protein	NC_007604	complement(434357..435040)	138	55.1212	34.0718	56.5271	138	60.9278	38.0776	69.3519	36.0747
SYNPCC7942_RS02275	ABC transporter permease	NC_007604	complement(435383..436438)	45	11.6425	7.19649	18.4327	46	13.1549	8.22131	23.1173	7.7089
SYNPCC7942_RS02280	30S ribosomal protein S14	NC_007604	complement(436519..436821)	1982	1787.13	1104.67	811.86	1647	1641.51	1025.88	827.7	1065.28
SYNPCC7942_RS02285	endonuclease III	NC_007604	complement(436851..437537)	96	38.1778	23.5986	39.3232	56	24.6164	15.3843	28.1428	19.4915
SYNPCC7942_RS02290	RIP metalloprotease RseP	NC_007604	complement(437534..438628)	346	86.3292	53.3622	141.727	323	89.0802	55.6718	162.324	54.517
SYNPCC7942_RS02295	serine--tRNA ligase	NC_007604	complement(438675..439961)	161	34.1777	21.1261	65.9483	148	34.7277	21.7035	74.3774	21.4148
SYNPCC7942_RS02300	NifU family protein	NC_007604	complement(440050..440295)	573	636.378	393.361	234.71	370	454.213	283.866	185.943	338.614
SYNPCC7942_RS02305	esterase	NC_007604	440670..441299	75	32.5249	20.1045	30.7212	63	30.199	18.8733	31.6606	19.4889
SYNPCC7942_RS02310	DUF3155 domain-containing protein	NC_007604	complement(441357..441836)	6633	3775.41	2333.68	2716.99	5217	3282.25	2051.29	2621.8	2192.48
SYNPCC7942_RS02315	GAF domain-containing sensor histidine kinase	NC_007604	442022..443236	208	46.7717	28.9107	85.2003	159	39.5197	24.6983	79.9054	26.8045
SYNPCC7942_RS02320	adenosylcobinamide-GDP ribazoletransferase	NC_007604	complement(443217..443972)	7	2.52972	1.56368	2.86732	4	1.59783	0.998585	2.0102	1.28113
SYNPCC7942_RS02325	tRNA guanosine(34) transglycosylase Tgt	NC_007604	444001..445155	76	17.9774	11.1123	31.1309	53	13.8575	8.66046	26.6351	9.88638
SYNPCC7942_RS02330	hypothetical protein	NC_007604	445562..446179	233	103.006	63.6707	95.4407	209	102.129	63.827	105.033	63.7489
SYNPCC7942_RS02335	S-formylglutathione hydrolase	NC_007604	complement(446215..447051)	85	27.7453	17.1501	34.8174	64	23.0912	14.4312	32.1632	15.7906
SYNPCC7942_RS02340	S-(hydroxymethyl)glutathione dehydrogenase/class III alcohol dehydrogenase	NC_007604	complement(447057..448166)	159	39.1354	24.1906	65.129	125	34.0079	21.2537	62.8187	22.7221
SYNPCC7942_RS02345	GNAT family N-acetyltransferase	NC_007604	complement(448306..448779)	23	13.257	8.19448	9.42118	24	15.2906	9.55608	12.0612	8.87528
SYNPCC7942_RS02350	hypothetical protein	NC_007604	complement(448876..449313)	45	28.0695	17.3504	18.4327	32	22.0632	13.7887	16.0816	15.5696
SYNPCC7942_RS02355	DUF924 domain-containing protein	NC_007604	complement(449370..449957)	41	19.0503	11.7755	16.7943	48	24.6522	15.4067	24.1224	13.5911
SYNPCC7942_RS02360	low molecular weight phosphotyrosine protein phosphatase	NC_007604	complement(449957..450448)	61	33.8735	20.9381	24.9866	48	29.4624	18.4129	24.1224	19.6755
SYNPCC7942_RS02365	YbaB/EbfC family nucleoid-associated protein	NC_007604	complement(450539..450880)	1536	1227.05	758.468	629.171	1218	1075.51	672.153	612.106	715.31
SYNPCC7942_RS02370	DUF4079 domain-containing protein	NC_007604	complement(451023..451748)	80	30.1057	18.6091	32.7693	76	31.6133	19.7571	38.1938	19.1831
SYNPCC7942_RS02375	glycosyltransferase	NC_007604	451838..454087	478	58.0419	35.8771	195.797	450	60.398	37.7465	226.147	36.8118
SYNPCC7942_RS02380	matrixin family metalloprotease	NC_007604	complement(454004..454837)	123	40.2935	24.9064	50.3828	90	32.5888	20.3668	45.2295	22.6366
SYNPCC7942_RS02385	preprotein translocase subunit SecG	NC_007604	complement(454806..455045)	362	412.091	254.724	148.281	205	257.95	161.209	103.023	207.966
SYNPCC7942_RS02390	2,3-bisphosphoglycerate-independent phosphoglycerate mutase	NC_007604	complement(455066..456664)	1231	210.332	130.011	504.238	1038	196.039	122.517	521.647	126.264
SYNPCC7942_RS02395	hypothetical protein	NC_007604	complement(456876..457142)	5	5.11628	3.1625	2.04808	6	6.78629	4.24118	3.0153	3.70184
SYNPCC7942_RS02400	hypothetical protein	NC_007604	457211..457744	133	68.0466	42.0613	54.479	136	76.9113	48.0667	68.3468	45.064
SYNPCC7942_RS02405	carbohydrate ABC transporter permease	NC_007604	457882..458712	116	38.1376	23.5738	47.5155	90	32.7065	20.4404	45.2295	22.0071
SYNPCC7942_RS02410	exodeoxyribonuclease VII small subunit	NC_007604	458795..459019	54	65.5703	40.5306	22.1193	30	40.2653	25.1643	15.0765	32.8475
SYNPCC7942_RS02415	alkene reductase	NC_007604	459096..460202	718	177.204	109.534	294.105	678	184.959	115.592	340.729	112.563
SYNPCC7942_RS02425	ATP-dependent Clp protease adaptor ClpS2	NC_007604	460552..460962	83	55.1737	34.1042	33.9982	42	30.8603	19.2865	21.1071	26.6954
SYNPCC7942_RS02430	YggT family protein	NC_007604	complement(460994..461293)	1914	1743.08	1077.44	784.006	1480	1489.82	931.081	743.774	1004.26
SYNPCC7942_RS02435	signal peptidase I	NC_007604	complement(461324..461935)	94	41.9636	25.9387	38.504	76	37.502	23.4374	38.1938	24.6881
SYNPCC7942_RS02440	elongation factor 4	NC_007604	complement(461935..463749)	514	77.3717	47.8254	210.543	415	69.0501	43.1537	208.558	45.4896
SYNPCC7942_RS02445	ATPase	NC_007604	463901..465634	204	32.1423	19.868	83.5618	163	28.3878	17.7413	81.9156	18.8046
SYNPCC7942_RS02450	DUF1036 domain-containing protein	NC_007604	465713..466828	427	104.534	64.6154	174.906	297	80.3683	50.2272	149.257	57.4213
SYNPCC7942_RS02455	penicillin-binding protein 2	NC_007604	complement(467004..468773)	549	84.7413	52.3807	224.88	456	77.8008	48.6226	229.163	50.5017
SYNPCC7942_RS02460	hypothetical protein	NC_007604	complement(468776..469219)	188	115.683	71.5067	77.0079	206	140.112	87.5651	103.525	79.5359
SYNPCC7942_RS02465	CPBP family intramembrane metalloprotease	NC_007604	complement(469432..470874)	109	20.6375	12.7565	44.6482	92	19.2537	12.0328	46.2346	12.3947
SYNPCC7942_RS02470	histidine phosphatase family protein	NC_007604	470975..472312	127	25.9324	16.0295	52.0213	121	27.31	17.0677	60.8085	16.5486
SYNPCC7942_RS02475	dihydroorotase	NC_007604	472319..473554	100	22.1043	13.6632	40.9617	55	13.4381	8.3983	27.6402	11.0308
SYNPCC7942_RS02480	signal peptidase I	NC_007604	complement(473510..474172)	325	133.926	82.7831	133.125	230	104.763	65.4728	115.586	74.128
SYNPCC7942_RS02485	dihydroorotase	NC_007604	474316..475644	116	23.8467	14.7403	47.5155	114	25.9043	16.1893	57.2907	15.4648
SYNPCC7942_RS02490	aldehyde dehydrogenase family protein	NC_007604	complement(475665..477044)	143	28.3108	17.4996	58.5752	108	23.634	14.7704	54.2754	16.135
SYNPCC7942_RS02495	sensor domain-containing diguanylate cyclase	NC_007604	477380..479440	2036	269.896	166.829	833.98	1853	271.513	169.685	931.225	168.257
SYNPCC7942_RS02505	bifunctional riboflavin kinase/FAD synthetase	NC_007604	complement(479877..480824)	61	17.5799	10.8666	24.9866	51	16.2463	10.1533	25.63	10.51
SYNPCC7942_RS02510	polyphosphate:AMP phosphotransferase	NC_007604	480967..482451	135	24.8372	15.3525	55.2982	98	19.9293	12.4551	49.2499	13.9038
SYNPCC7942_RS02515	RES domain-containing protein	NC_007604	complement(482631..482984)	48	37.0454	22.8987	19.6616	78	66.5402	41.5852	39.1989	32.2419
SYNPCC7942_RS02520	DUF2384 domain-containing protein	NC_007604	complement(482981..483517)	479	243.701	150.638	196.206	373	209.762	131.094	187.451	140.866
SYNPCC7942_RS02525	class I SAM-dependent methyltransferase	NC_007604	complement(483634..484323)	218	86.3184	53.3555	89.2964	145	63.4617	39.6612	72.8697	46.5084
SYNPCC7942_RS02530	mannose-1-phosphate guanylyltransferase	NC_007604	484585..487098	92	9.99812	6.18009	37.6847	64	7.68789	4.80465	32.1632	5.49237
SYNPCC7942_RS02535	hydroxyneurosporene-O-methyltransferase	NC_007604	complement(487375..488370)	134	36.7571	22.7205	54.8886	85	25.7722	16.1067	42.7167	19.4136
SYNPCC7942_RS02540	hypothetical protein	NC_007604	complement(488470..488823)	12	9.26134	5.72467	4.9154	15	12.7962	7.99714	7.53825	6.8609
SYNPCC7942_RS02545	SDR family oxidoreductase	NC_007604	complement(488833..489483)	39	16.3674	10.1171	15.975	43	19.9471	12.4662	21.6096	11.2917
SYNPCC7942_RS02550	N-acetyltransferase	NC_007604	complement(489508..490074)	11	5.30036	3.27629	4.50578	9	4.79349	2.99576	4.52295	3.13602
SYNPCC7942_RS02555	TIGR03792 family protein	NC_007604	complement(490074..490382)	34	30.0619	18.582	13.927	20	19.5463	12.2157	10.051	15.3989
SYNPCC7942_RS02560	glutamyl-tRNA reductase	NC_007604	complement(490382..491698)	247	51.2398	31.6726	101.175	204	46.7775	29.2342	102.52	30.4534
SYNPCC7942_RS02565	class II fructose-bisphosphatase	NC_007604	complement(491830..492867)	402	105.809	65.4035	164.666	479	139.358	87.0934	240.721	76.2484
SYNPCC7942_RS02570	UMP kinase	NC_007604	493021..493749	251	94.068	58.1458	102.814	195	80.7792	50.484	97.9972	54.3149
SYNPCC7942_RS02575	ribosome recycling factor	NC_007604	493736..494284	357	177.661	109.817	146.233	291	160.071	100.039	146.242	104.928
SYNPCC7942_RS02580	geranylgeranyl reductase family protein	NC_007604	494291..495421	85	20.533	12.692	34.8174	66	17.6228	11.0136	33.1683	11.8528
SYNPCC7942_RS02585	hypothetical protein	NC_007604	495460..495933	28	16.139	9.97589	11.4693	31	19.7504	12.3433	15.579	11.1596
SYNPCC7942_RS02590	hydrolase	NC_007604	complement(495930..496580)	59	24.7609	15.3053	24.1674	36	16.6999	10.4368	18.0918	12.8711
SYNPCC7942_RS02595	c-type cytochrome biogenesis protein CcsB	NC_007604	complement(496602..497579)	253	70.6769	43.6872	103.633	278	85.8417	53.6479	139.709	48.6675
SYNPCC7942_RS02600	YjgP/YjgQ family permease	NC_007604	complement(497624..498808)	326	75.1614	46.4592	133.535	228	58.1044	36.3131	114.581	41.3861
SYNPCC7942_RS02605	LPS export ABC transporter ATP-binding protein	NC_007604	complement(498901..499629)	127	47.5962	29.4204	52.0213	98	40.5967	25.3715	49.2499	27.3959
SYNPCC7942_RS02610	hypothetical protein	NC_007604	complement(499683..500105)	184	118.843	73.4598	75.3695	142	101.377	63.357	71.3621	68.4084
SYNPCC7942_RS02615	DUF309 domain-containing protein	NC_007604	complement(500143..500565)	29	18.7307	11.5779	11.8789	17	12.1367	7.585	8.54335	9.58145
SYNPCC7942_RS02620	PDZ domain-containing protein	NC_007604	complement(500562..501884)	220	45.4317	28.0824	90.1157	196	44.7393	27.9604	98.4998	28.0214
SYNPCC7942_RS02625	single-stranded-DNA-specific exonuclease RecJ	NC_007604	complement(502006..504333)	132	15.4913	9.57554	54.0694	115	14.9179	9.32313	57.7932	9.44933
SYNPCC7942_RS02630	AI-2E family transporter	NC_007604	504393..505556	113	26.5229	16.3945	46.2867	93	24.1281	15.0792	46.7371	15.7368
SYNPCC7942_RS02635	hypothetical protein	NC_007604	505620..506138	30	15.7925	9.76171	12.2885	24	13.9649	8.72752	12.0612	9.24462
SYNPCC7942_RS02640	hypothetical protein	NC_007604	506188..506829	83	35.3215	21.8331	33.9982	72	33.868	21.1663	36.1836	21.4997
SYNPCC7942_RS02645	pentapeptide repeat-containing protein	NC_007604	506835..507422	36	16.7271	10.3394	14.7462	26	13.3533	8.34532	13.0663	9.34238
SYNPCC7942_RS02650	hypothetical protein	NC_007604	507551..507760	25	32.5249	20.1045	10.2404	16	23.0088	14.3796	8.0408	17.2421
SYNPCC7942_RS02655	hypothetical protein	NC_007604	507941..508312	100	73.4434	45.3972	40.9617	47	38.1546	23.8452	23.6198	34.6212
SYNPCC7942_RS02660	MAPEG family protein	NC_007604	complement(508314..508703)	111	77.7596	48.0652	45.4674	58	44.9113	28.0679	29.1479	38.0665
SYNPCC7942_RS02665	hypothetical protein	NC_007604	complement(508795..509202)	89	59.5972	36.8385	36.4559	80	59.2137	37.0064	40.204	36.9224
SYNPCC7942_RS02670	3-dehydroquinate synthase	NC_007604	complement(509226..510332)	102	25.1738	15.5605	41.7809	83	22.6424	14.1507	41.7116	14.8556
SYNPCC7942_RS02675	sugar ABC transporter permease	NC_007604	510412..511293	92	28.498	17.6154	37.6847	65	22.2555	13.9089	32.6657	15.7621
SYNPCC7942_RS02680	hypothetical protein	NC_007604	complement(511398..512234)	397	129.587	80.1009	162.618	286	103.189	64.4893	143.729	72.2951
SYNPCC7942_RS02685	lipopolysaccharide biosynthesis proteins LPS	NC_007604	complement(512589..513578)	495	136.605	84.4388	202.76	304	92.7323	57.9543	152.775	71.1965
SYNPCC7942_RS02690	6-phosphogluconolactonase	NC_007604	513543..514331	105	36.3587	22.4742	43.0097	97	37.1268	23.2029	48.7473	22.8385
SYNPCC7942_RS02695	tRNA epoxyqueuosine(34) reductase QueG	NC_007604	514335..515288	34	9.73703	6.0187	13.927	38	12.029	7.51765	19.0969	6.76818
SYNPCC7942_RS02700	tetratricopeptide repeat protein	NC_007604	515313..516176	437	138.186	85.4161	179.002	315	110.101	68.8088	158.303	77.1124
SYNPCC7942_RS02705	hypothetical protein	NC_007604	complement(516414..516767)	193	148.953	92.0717	79.056	157	133.933	83.7034	78.9003	87.8876
SYNPCC7942_RS02710	DUF433 domain-containing protein	NC_007604	complement(516764..517000)	140	161.39	99.7589	57.3463	121	154.181	96.3572	60.8085	98.058
SYNPCC7942_RS02715	glutamine--fructose-6-phosphate transaminase (isomerizing)	NC_007604	complement(517016..518941)	391	55.4647	34.2841	160.16	303	47.5093	29.6916	152.273	31.9878
SYNPCC7942_RS02720	photosystem I iron-sulfur center protein PsaC	NC_007604	complement(519088..519333)	8368	9293.57	5744.59	3427.67	6532	8018.69	5011.39	3282.66	5377.99
SYNPCC7942_RS02725	acyl carrier protein	NC_007604	519792..520034	553	621.749	384.318	226.518	396	492.132	307.564	199.01	345.941
SYNPCC7942_RS02730	beta-ketoacyl-[acyl-carrier-protein] synthase II	NC_007604	520102..521355	551	120.047	74.2038	225.699	591	142.325	88.9481	297.007	81.576
SYNPCC7942_RS02735	transketolase	NC_007604	521502..523508	1943	264.497	163.492	795.885	2178	327.72	204.813	1094.55	184.153
SYNPCC7942_RS02740	CPBP family intramembrane metalloprotease	NC_007604	523604..524353	13	4.73563	2.92721	5.32502	16	6.44245	4.0263	8.0408	3.47675
SYNPCC7942_RS02745	PIN domain-containing protein	NC_007604	524367..524828	106	62.6844	38.7468	43.4194	71	46.4097	29.0044	35.681	33.8756
SYNPCC7942_RS02750	hypothetical protein	NC_007604	524832..525062	66	78.0599	48.2507	27.0347	66	86.2829	53.9236	33.1683	51.0872
SYNPCC7942_RS02755	hypothetical protein	NC_007604	complement(525076..525291)	1	1.26486	0.781841	0.409617	1	1.3981	0.873762	0.50255	0.827801
SYNPCC7942_RS02760	lipoyl synthase	NC_007604	525360..526253	208	63.5655	39.2914	85.2003	170	57.4254	35.8888	85.4335	37.5901
SYNPCC7942_RS02765	NADPH-dependent oxidoreductase	NC_007604	complement(526250..526813)	39	18.8922	11.6777	15.975	39	20.8823	13.0507	19.5994	12.3642
SYNPCC7942_RS02770	hypothetical protein	NC_007604	526892..527161	15	15.1783	9.38209	6.14425	14	15.6587	9.78614	7.0357	9.58411
SYNPCC7942_RS02775	hypothetical protein	NC_007604	527143..527835	66	26.02	16.0836	27.0347	71	30.9398	19.3362	35.681	17.7099
SYNPCC7942_RS02780	sodium:proton antiporter	NC_007604	527876..530023	172	21.8771	13.5228	70.4541	150	21.0887	13.1797	75.3825	13.3512
SYNPCC7942_RS02785	hypothetical protein	NC_007604	complement(530057..530566)	42	22.4996	13.9076	17.2039	30	17.7641	11.1019	15.0765	12.5047
SYNPCC7942_RS02790	hypothetical protein	NC_007604	complement(530623..531783)	595	140.017	86.548	243.722	425	110.548	69.0882	213.584	77.8181
SYNPCC7942_RS02795	DUF475 domain-containing protein	NC_007604	531884..532645	257	92.1455	56.9574	105.271	165	65.3915	40.8673	82.9207	48.9124
SYNPCC7942_RS02800	hypothetical protein	NC_007604	532654..533037	56	39.8431	24.628	22.9385	47	36.9623	23.1001	23.6198	23.864
SYNPCC7942_RS02805	hypothetical protein	NC_007604	533570..533941	10458	7680.71	4747.64	4283.77	9781	7940.23	4962.35	4915.44	4854.99
SYNPCC7942_RS02810	UDP-N-acetylglucosamine 2-epimerase (non-hydrolyzing)	NC_007604	534067..535185	147	35.8908	22.185	60.2136	100	26.9875	16.8662	50.255	19.5256
SYNPCC7942_RS02815	efflux RND transporter periplasmic adaptor subunit	NC_007604	complement(535182..536534)	180	36.3472	22.4671	73.731	159	35.4888	22.1792	79.9054	22.3232
SYNPCC7942_RS02820	redox-regulated ATPase YchF	NC_007604	536594..537685	486	121.593	75.1598	199.074	342	94.5793	59.1086	171.872	67.1342
SYNPCC7942_RS02825	M48 family peptidase	NC_007604	537790..538509	15	5.69187	3.51828	6.14425	14	5.87203	3.6698	7.0357	3.59404
SYNPCC7942_RS02830	response regulator transcription factor	NC_007604	complement(538506..539219)	441	168.747	104.307	180.641	322	136.192	85.1147	161.821	94.7107
SYNPCC7942_RS02835	hypothetical protein	NC_007604	539414..539605	74	105.3	65.0883	30.3116	68	106.955	66.8428	34.1734	65.9655
SYNPCC7942_RS02840	hypothetical protein	NC_007604	539683..540297	172	76.4098	47.2308	70.4541	132	64.8174	40.5085	66.3366	43.8696
SYNPCC7942_RS02845	Hsp33 family molecular chaperone HslO	NC_007604	complement(540349..541242)	167	51.0358	31.5465	68.406	148	49.9939	31.2443	74.3774	31.3954
SYNPCC7942_RS02850	ABC transporter ATP-binding protein	NC_007604	complement(541275..541979)	106	41.0783	25.3915	43.4194	67	28.6998	17.9363	33.6708	21.6639
SYNPCC7942_RS02855	tetratricopeptide repeat protein	NC_007604	542054..543049	183	50.1981	31.0287	74.9598	141	42.7516	26.7182	70.8595	28.8734
SYNPCC7942_RS02860	DUF3531 family protein	NC_007604	543141..543596	235	140.799	87.0312	96.2599	156	103.312	64.5664	78.3978	75.7988
SYNPCC7942_RS02865	excinuclease ABC subunit UvrB	NC_007604	complement(543654..545654)	430	58.7107	36.2905	176.135	288	43.4648	27.1639	144.734	31.7272
SYNPCC7942_RS02870	ATP-binding cassette domain-containing protein	NC_007604	545774..546487	208	79.5905	49.1968	85.2003	174	73.5942	45.9937	87.4437	47.5953
SYNPCC7942_RS02875	FHA domain-containing protein	NC_007604	546588..547250	879	362.219	223.897	360.053	568	258.718	161.689	285.448	192.793
SYNPCC7942_RS02880	HAD family phosphatase	NC_007604	547247..548017	77	27.2855	16.8659	31.5405	51	19.976	12.4843	25.63	14.6751
SYNPCC7942_RS02885	FAD-binding oxidoreductase	NC_007604	complement(548019..549368)	76	15.3807	9.50718	31.1309	54	12.0796	7.5493	27.1377	8.52824
SYNPCC7942_RS02890	cytosine deaminase	NC_007604	complement(549371..550687)	216	44.8089	27.6975	88.4772	179	41.045	25.6516	89.9564	26.6745
SYNPCC7942_RS02895	RNA polymerase sigma factor SigA4	NC_007604	complement(550718..551653)	3111	908.072	561.302	1274.32	2329	751.426	469.614	1170.44	515.458
SYNPCC7942_RS02900	trans-splicing intein-formed DNA polymerase III subunit alpha C-terminal partner DnaE-C	NC_007604	complement(551878..553221)	179	36.3873	22.4919	73.3214	142	31.9067	19.9405	71.3621	21.2162
SYNPCC7942_RS02905	MFS transporter	NC_007604	complement(553324..554697)	175	34.7974	21.5092	71.6829	129	28.3528	17.7194	64.8289	19.6143
SYNPCC7942_RS02910	VOC family protein	NC_007604	complement(554694..555134)	90	55.7571	34.4648	36.8655	51	34.924	21.8262	25.63	28.1455
SYNPCC7942_RS02915	tRNA-Gly	NC_007604	555218..555288	5	19.2401	11.8928	2.04808	0	0	0	0	5.9464
SYNPCC7942_RS02920	hypothetical protein	NC_007604	complement(555297..555533)	173	199.431	123.274	70.8637	116	147.809	92.3755	58.2958	107.824
SYNPCC7942_RS02925	DUF3598 family protein	NC_007604	555612..556442	118	38.7951	23.9802	48.3348	83	30.1627	18.8505	41.7116	21.4154
SYNPCC7942_RS02930	hypothetical protein	NC_007604	complement(556414..556977)	594	287.742	177.86	243.312	493	263.974	164.974	247.757	171.417
SYNPCC7942_RS02935	thiazole synthase	NC_007604	557200..558060	85	26.9719	16.672	34.8174	58	20.3431	12.7137	29.1479	14.6929
SYNPCC7942_RS02940	NAD-dependent epimerase/dehydratase family protein	NC_007604	558408..559616	1675	378.516	233.97	686.108	1329	331.964	207.465	667.889	220.718
SYNPCC7942_RS02945	glycosyltransferase family 1 protein	NC_007604	559632..560765	287	69.1456	42.7406	117.56	243	64.7121	40.4427	122.12	41.5917
SYNPCC7942_RS02950	penicillin-binding protein 2	NC_007604	complement(560720..562537)	195	29.3047	18.1139	79.8752	158	26.2456	16.4025	79.4029	17.2582
SYNPCC7942_RS02955	hypothetical protein	NC_007604	complement(562634..562981)	81	63.5919	39.3077	33.1789	35	30.3726	18.9817	17.5892	29.1447
SYNPCC7942_RS02960	alpha/beta fold hydrolase	NC_007604	complement(563020..564024)	2	0.543701	0.336075	0.819233	8	2.4039	1.50235	4.0204	0.919212
SYNPCC7942_RS02965	magnesium chelatase ATPase subunit I	NC_007604	564123..565217	400	99.8026	61.6905	163.847	300	82.737	51.7076	150.765	56.699
SYNPCC7942_RS02970	ribose-5-phosphate isomerase RpiA	NC_007604	complement(565354..566079)	207	77.8986	48.1511	84.7906	166	69.0501	43.1537	83.4233	45.6524
SYNPCC7942_RS02975	trypsin-like serine protease	NC_007604	complement(566168..567388)	930	208.096	128.629	380.943	938	231.996	144.989	471.392	136.809
SYNPCC7942_RS02980	3',5'-cyclic-nucleotide phosphodiesterase	NC_007604	complement(567539..568306)	52	18.4986	11.4344	21.3001	47	18.4812	11.55	23.6198	11.4922
SYNPCC7942_RS02985	16S ribosomal RNA	NC_007604	568589..570079	11	2.01563	1.24591	4.50578	30	6.07626	3.79744	15.0765	2.52167
SYNPCC7942_RS02990	tRNA-Ile	NC_007604	570240..570316	67	237.728	146.945	27.4443	58	227.473	142.162	29.1479	144.554
SYNPCC7942_RS02995	tRNA-Ala	NC_007604	570347..570422	78	280.399	173.322	31.9501	50	198.678	124.166	25.1275	148.744
SYNPCC7942_RS03000	23S ribosomal RNA	NC_007604	570622..573501	60	5.69187	3.51828	24.577	68	7.13032	4.45619	34.1734	3.98724
SYNPCC7942_RS03010	valine--tRNA ligase	NC_007604	573854..576583	1499	150.015	92.728	614.015	1096	121.238	75.7696	550.795	84.2488
SYNPCC7942_RS03015	formate-dependent phosphoribosylglycinamide formyltransferase	NC_007604	complement(576665..577840)	93	21.6059	13.3551	38.0943	88	22.5979	14.1228	44.2244	13.739
SYNPCC7942_RS03020	YkgJ family cysteine cluster protein	NC_007604	578208..578573	38	28.366	17.5337	15.5654	42	34.6546	21.6578	21.1071	19.5958
SYNPCC7942_RS03025	TMEM165/GDT1 family protein	NC_007604	578620..578967	44	34.5437	21.3523	18.0231	33	28.637	17.8971	16.5841	19.6247
SYNPCC7942_RS03030	TMEM165/GDT1 family protein	NC_007604	578972..579298	42	35.0911	21.6907	17.2039	26	24.0114	15.0063	13.0663	18.3485
SYNPCC7942_RS03035	6-phosphofructokinase	NC_007604	complement(579312..580394)	28	7.06359	4.36618	11.4693	33	9.20191	5.75086	16.5841	5.05852
SYNPCC7942_RS03045	CocE/NonD family hydrolase	NC_007604	complement(581205..582881)	116	18.8982	11.6815	47.5155	101	18.1878	11.3667	50.7575	11.5241
SYNPCC7942_RS03050	DUF2808 domain-containing protein	NC_007604	complement(582850..583398)	65	32.3472	19.9946	26.6251	84	46.2061	28.8771	42.2142	24.4359
SYNPCC7942_RS03055	methyltransferase domain-containing protein	NC_007604	583496..584428	50	14.6415	9.05025	20.4808	43	13.9181	8.69829	21.6096	8.87427
SYNPCC7942_RS03060	1,4-dihydroxy-2-naphthoyl-CoA synthase	NC_007604	complement(584425..585264)	46	14.9615	9.24806	18.8424	32	11.5044	7.18981	16.0816	8.21894
SYNPCC7942_RS03065	LysM peptidoglycan-binding domain-containing protein	NC_007604	585701..587473	947	145.927	90.2014	387.907	769	130.982	81.8586	386.461	86.03
SYNPCC7942_RS03070	tRNA-Met	NC_007604	587716..587787	42	159.372	98.5119	17.2039	12	50.3317	31.4554	6.0306	64.9837
SYNPCC7942_RS03075	TetR/AcrR family transcriptional regulator	NC_007604	complement(587802..588404)	402	182.14	112.585	164.666	345	172.78	107.981	173.38	110.283
SYNPCC7942_RS03080	serine/threonine protein kinase	NC_007604	complement(588528..590060)	136	24.2378	14.982	55.7079	62	12.2136	7.63302	31.1581	11.3075
SYNPCC7942_RS03085	hypothetical protein	NC_007604	complement(590130..590390)	111	116.193	71.8215	45.4674	116	134.218	83.8812	58.2958	77.8513
SYNPCC7942_RS03090	hypothetical protein	NC_007604	complement(590846..591454)	185	82.9947	51.3011	75.7791	168	83.3076	52.0642	84.4284	51.6826
SYNPCC7942_RS03095	glucose-1-phosphate adenylyltransferase	NC_007604	complement(591459..592751)	530	111.988	69.2228	217.097	476	111.173	69.4793	239.214	69.3511
SYNPCC7942_RS03100	ribulose-phosphate 3-epimerase	NC_007604	592890..593633	1032	378.968	234.25	422.724	920	373.428	233.379	462.346	233.814
SYNPCC7942_RS03105	hypothetical protein	NC_007604	complement(593711..594694)	51	14.1603	8.7528	20.8904	45	13.8105	8.63106	22.6147	8.69193
SYNPCC7942_RS03110	leucyl/phenylalanyl-tRNA--protein transferase	NC_007604	complement(594687..595367)	19	7.62259	4.71171	7.78272	16	7.09521	4.43425	8.0408	4.57298
SYNPCC7942_RS03115	hypothetical protein	NC_007604	595381..595707	173	144.542	89.345	70.8637	133	122.828	76.7628	66.8391	83.0539
SYNPCC7942_RS03120	acireductone dioxygenase	NC_007604	595756..596298	278	139.875	86.4604	113.873	200	111.23	69.5148	100.51	77.9876
SYNPCC7942_RS03125	NAD(P)H-quinone oxidoreductase subunit D4	NC_007604	596382..597872	227	41.5953	25.7111	92.983	218	44.1541	27.5947	109.556	26.6529
SYNPCC7942_RS03130	mechanosensitive ion channel	NC_007604	597977..599776	177	26.8656	16.6063	72.5021	178	29.8635	18.6636	89.4539	17.6349
SYNPCC7942_RS03135	endonuclease MutS2	NC_007604	599815..602205	91	10.3982	6.42738	37.2751	77	9.72532	6.07796	38.6963	6.25267
SYNPCC7942_RS03140	citrate synthase	NC_007604	complement(602209..603369)	150	35.2984	21.8188	61.4425	119	30.9533	19.3447	59.8034	20.5818
SYNPCC7942_RS03145	phosphohistidine phosphatase SixA	NC_007604	complement(603504..603992)	9	5.0284	3.10818	3.68655	9	5.5581	3.47361	4.52295	3.29089
SYNPCC7942_RS03150	DUF3352 domain-containing protein	NC_007604	complement(603996..605675)	89	14.4736	8.94649	36.4559	95	17.0768	10.6724	47.7422	9.80944
SYNPCC7942_RS03155	hypothetical protein	NC_007604	605836..606180	24	19.0059	11.748	9.8308	25	21.8833	13.6763	12.5637	12.7121
SYNPCC7942_RS03160	heat-inducible transcriptional repressor HrcA	NC_007604	606238..607299	101	25.9832	16.0609	41.3713	81	23.0331	14.3949	40.7065	15.2279
SYNPCC7942_RS03165	hypothetical protein	NC_007604	complement(607311..607688)	34	24.5744	15.1901	13.927	30	23.9675	14.9788	15.0765	15.0844
SYNPCC7942_RS03170	adenosylhomocysteinase	NC_007604	607820..609100	394	84.0317	51.9421	161.389	457	107.736	67.3308	229.665	59.6364
SYNPCC7942_RS03175	DedA family protein	NC_007604	609153..609788	183	78.6122	48.5921	74.9598	270	128.203	80.1223	135.688	64.3572
SYNPCC7942_RS03180	DUF541 domain-containing protein	NC_007604	609866..610570	70	27.1272	16.768	28.6732	77	32.9833	20.6133	38.6963	18.6907
SYNPCC7942_RS03185	hypothetical protein	NC_007604	610715..611893	70	16.2211	10.0267	28.6732	77	19.7228	12.326	38.6963	11.1764
SYNPCC7942_RS03190	ABC transporter ATP-binding protein/permease	NC_007604	611915..613912	427	58.3886	36.0915	174.906	341	51.5408	32.2111	171.37	34.1513
SYNPCC7942_RS03195	thioredoxin-disulfide reductase	NC_007604	613972..615351	175	34.6461	21.4156	71.6829	158	34.5757	21.6085	79.4029	21.5121
SYNPCC7942_RS03200	4Fe-4S ferredoxin	NC_007604	615361..616419	244	62.9491	38.9104	99.9465	234	66.7287	41.703	117.597	40.3067
SYNPCC7942_RS03205	AAA family ATPase	NC_007604	616419..618185	232	35.8713	22.173	95.0311	188	32.1302	20.0802	94.4794	21.1266
SYNPCC7942_RS03210	dihydroxy-acid dehydratase	NC_007604	618362..620221	256	37.603	23.2434	104.862	257	41.7266	26.0776	129.155	24.6605
SYNPCC7942_RS03215	tRNA-Gln	NC_007604	620372..620443	3	11.3837	7.03657	1.22885	2	8.38861	5.24257	1.0051	6.13957
SYNPCC7942_RS03220	hypothetical protein	NC_007604	620462..621226	36	12.8569	7.94718	14.7462	28	11.0532	6.90786	14.0714	7.42752
SYNPCC7942_RS03225	polyamine aminopropyltransferase	NC_007604	621277..622137	131	41.5685	25.6945	53.6598	82	28.761	17.9745	41.2091	21.8345
SYNPCC7942_RS03230	hypothetical protein	NC_007604	complement(622134..622340)	17	22.4375	13.8692	6.96348	15	21.8833	13.6763	7.53825	13.7727
SYNPCC7942_RS03235	DUF3747 domain-containing protein	NC_007604	622432..623574	68	16.2539	10.047	27.8539	59	15.5883	9.7421	29.6504	9.89453
SYNPCC7942_RS03240	50S ribosomal protein L7/L12	NC_007604	complement(623876..624262)	484	341.688	211.206	198.254	439	342.567	214.092	220.619	212.649
SYNPCC7942_RS03245	50S ribosomal protein L10	NC_007604	complement(624322..624849)	509	263.378	162.801	208.495	397	227.064	141.907	199.512	152.354
SYNPCC7942_RS03250	50S ribosomal protein L1	NC_007604	complement(625078..625791)	3197	1223.32	756.165	1309.54	2242	948.265	592.631	1126.72	674.398
SYNPCC7942_RS03255	50S ribosomal protein L11	NC_007604	complement(625866..626291)	279	178.933	110.603	114.283	270	191.402	119.619	135.688	115.111
SYNPCC7942_RS03260	transcription termination/antitermination protein NusG	NC_007604	complement(626299..626928)	1115	483.538	298.887	456.723	1099	526.805	329.234	552.302	314.06
SYNPCC7942_RS03265	preprotein translocase subunit SecE	NC_007604	complement(626925..627170)	1127	1251.66	773.679	461.638	823	1010.32	631.41	413.599	702.545
SYNPCC7942_RS03270	ATP-dependent chaperone ClpB	NC_007604	complement(627275..629962)	274	27.8495	17.2145	112.235	264	29.6597	18.5362	132.673	17.8753
SYNPCC7942_RS03275	lactoylglutathione lyase	NC_007604	complement(630050..630463)	81	53.454	33.0413	33.1789	73	53.2494	33.2789	36.6861	33.1601
SYNPCC7942_RS03280	phosphopyruvate hydratase	NC_007604	630677..631969	347	73.3207	45.3214	142.137	351	81.9787	51.2337	176.395	48.2775
SYNPCC7942_RS03285	ABC transporter ATP-binding protein	NC_007604	632225..633991	437	67.568	41.7654	179.002	355	60.6714	37.9174	178.405	39.8414
SYNPCC7942_RS03295	peroxiredoxin	NC_007604	complement(636125..636670)	88	44.0338	27.2184	36.0463	66	36.5043	22.8138	33.1683	25.0161
SYNPCC7942_RS03300	copper chaperone	NC_007604	636762..636965	169	226.335	139.904	69.2252	159	235.375	147.1	79.9054	143.502
SYNPCC7942_RS03305	hybrid sensor histidine kinase/response regulator	NC_007604	637075..639339	1322	159.463	98.5679	541.513	939	125.196	78.2428	471.894	88.4053
SYNPCC7942_RS03310	glutamate-1-semialdehyde 2,1-aminomutase	NC_007604	639457..640758	2292	480.95	297.287	938.841	2223	515.61	322.237	1117.17	309.762
SYNPCC7942_RS03315	hypothetical protein	NC_007604	640798..640992	88	123.295	76.2114	36.0463	60	92.92	58.0716	30.153	67.1415
SYNPCC7942_RS03320	L,D-transpeptidase	NC_007604	641196..641738	283	142.391	88.0154	115.922	205	114.011	71.2526	103.023	79.634
SYNPCC7942_RS03325	RNA polymerase sigma factor RpoD	NC_007604	complement(642767..643921)	1940	458.897	283.656	794.656	1710	447.102	279.422	859.36	281.539
SYNPCC7942_RS03330	GNAT family N-acetyltransferase	NC_007604	complement(644174..644659)	59	33.1674	20.5016	24.1674	44	27.3407	17.0869	22.1122	18.7943
SYNPCC7942_RS03335	primosomal protein N'	NC_007604	644741..647161	60	6.77099	4.18532	24.577	55	6.86057	4.28761	27.6402	4.23646
SYNPCC7942_RS03340	hypothetical protein	NC_007604	complement(647124..648713)	81	13.9182	8.6032	33.1789	63	11.9656	7.47808	31.6606	8.04064
SYNPCC7942_RS03345	peptidyl-prolyl cis-trans isomerase	NC_007604	complement(648710..649441)	184	68.6756	42.4501	75.3695	164	67.659	42.2844	82.4182	42.3672
SYNPCC7942_RS03350	photosystem I assembly protein Ycf4	NC_007604	complement(649443..650009)	86	41.4392	25.6146	35.227	115	61.2502	38.2791	57.7932	31.9468
SYNPCC7942_RS03355	photosystem II D2 protein (photosystem q(a) protein)	NC_007604	650232..651290	820	211.55	130.765	335.886	1126	321.096	200.673	565.871	165.719
SYNPCC7942_RS03360	photosystem II 44 kDa subunit reaction center protein	NC_007604	651274..652659	8274	1630.98	1008.15	3389.17	10938	2383.24	1489.44	5496.89	1248.79
SYNPCC7942_RS03365	DUF1815 family protein	NC_007604	complement(653047..653388)	3967	3169.07	1958.88	1624.95	2944	2599.59	1624.65	1479.51	1791.76
SYNPCC7942_RS03370	DUF2839 family protein	NC_007604	complement(653558..653770)	225	288.602	178.392	92.1637	151	214.087	133.796	75.885	156.094
SYNPCC7942_RS03375	helicase	NC_007604	complement(653854..655359)	28	5.07959	3.13982	11.4693	25	5.01311	3.13301	12.5637	3.13642
SYNPCC7942_RS03380	prephenate/arogenate dehydrogenase	NC_007604	655417..656253	46	15.0151	9.28121	18.8424	44	15.8752	9.92143	22.1122	9.60132
SYNPCC7942_RS03385	hypothetical protein	NC_007604	656192..657874	89	14.4478	8.93055	36.4559	72	12.9194	8.07412	36.1836	8.50233
SYNPCC7942_RS03390	hypothetical protein	NC_007604	657943..658857	167	49.8645	30.8225	68.406	192	63.3684	39.6029	96.4896	35.2127
SYNPCC7942_RS03395	adenylate/guanylate cyclase domain-containing protein	NC_007604	658977..660875	71	10.2148	6.31401	29.0828	51	8.11032	5.06865	25.63	5.69133
SYNPCC7942_RS03400	mechanosensitive ion channel	NC_007604	660875..662224	104	21.0473	13.0098	42.6001	68	15.2113	9.50653	34.1734	11.2582
SYNPCC7942_RS03405	creatininase family protein	NC_007604	complement(662232..662978)	108	39.5002	24.416	44.2386	78	31.5331	19.707	39.1989	22.0615
SYNPCC7942_RS03410	J domain-containing protein	NC_007604	663141..663761	19	8.35907	5.16695	7.78272	16	7.78074	4.86268	8.0408	5.01481
SYNPCC7942_RS03415	hypothetical protein	NC_007604	663985..664296	514	450.095	278.215	210.543	293	283.6	177.239	147.247	227.727
SYNPCC7942_RS03425	3-methyladenine DNA glycosylase	NC_007604	664525..665124	40	18.214	11.2585	16.3847	29	14.5962	9.12208	14.5739	10.1903
SYNPCC7942_RS03430	aspartate carbamoyltransferase	NC_007604	665121..666137	42	11.283	6.9743	17.2039	39	11.5807	7.23753	19.5994	7.10592
SYNPCC7942_RS03435	hypothetical protein	NC_007604	666156..666653	79	43.3405	26.7898	32.3597	83	50.3317	31.4554	41.7116	29.1226
SYNPCC7942_RS03440	RNA polymerase sigma factor, RpoD/SigA family	NC_007604	666869..667849	76	21.1661	13.0833	31.1309	68	20.933	13.0824	34.1734	13.0828
SYNPCC7942_RS03445	A/G-specific adenine glycosylase	NC_007604	667849..668931	274	69.1223	42.7262	112.235	186	51.8653	32.4139	93.4743	37.5701
SYNPCC7942_RS03450	oxygen-dependent coproporphyrinogen oxidase	NC_007604	669272..670300	315	83.6356	51.6972	129.029	339	99.4894	62.1772	170.364	56.9372
SYNPCC7942_RS03455	cofactor assembly of complex C subunit B	NC_007604	complement(670297..670818)	114	59.6665	36.8813	46.6963	85	49.1746	30.7323	42.7167	33.8068
SYNPCC7942_RS03460	hypothetical protein	NC_007604	670899..672119	43	9.62163	5.94737	17.6135	49	12.1192	7.57404	24.6249	6.7607
SYNPCC7942_RS03465	PadR family transcriptional regulator	NC_007604	complement(672082..672462)	756	542.117	335.096	309.67	585	463.685	289.786	293.992	312.441
SYNPCC7942_RS03470	ribonuclease D	NC_007604	672767..673402	107	45.9645	28.4118	43.829	72	34.1875	21.366	36.1836	24.8889
SYNPCC7942_RS03475	tRNA-Val	NC_007604	673441..673512	13	49.3295	30.4918	5.32502	10	41.9431	26.2129	5.0255	28.3523
SYNPCC7942_RS03480	RNA-binding protein	NC_007604	673785..674108	20235	17062.9	10547	8288.59	16558	15433.2	9645.17	8321.22	10096.1
SYNPCC7942_RS03485	sterol desaturase family protein	NC_007604	674334..675149	882	295.307	182.537	361.282	600	222.051	138.774	301.53	160.655
SYNPCC7942_RS03490	2-C-methyl-D-erythritol 4-phosphate cytidylyltransferase	NC_007604	complement(675164..675862)	108	42.2126	26.0927	44.2386	73	31.5383	19.7103	36.6861	22.9015
SYNPCC7942_RS03495	lipopolysaccharide heptosyltransferase family protein	NC_007604	675946..676905	175	49.8038	30.785	71.6829	152	47.8151	29.8827	76.3876	30.3338
SYNPCC7942_RS03500	potassium channel protein	NC_007604	676942..677967	120	31.9543	19.7518	49.154	113	33.2601	20.7863	56.7881	20.2691
SYNPCC7942_RS03505	3-oxoacyl-[acyl-carrier-protein] reductase	NC_007604	678025..678774	92	33.5137	20.7157	37.6847	73	29.3937	18.37	36.6861	19.5428
SYNPCC7942_RS03510	chaperonin GroEL	NC_007604	678881..680548	218	35.7072	22.0715	89.2964	270	48.8833	30.5502	135.688	26.3109
SYNPCC7942_RS03515	hypothetical protein	NC_007604	680767..680967	1796	2441.22	1508.98	735.672	1332	2001.25	1250.71	669.397	1379.84
SYNPCC7942_RS03520	7,8-didemethyl-8-hydroxy-5-deazariboflavin synthase subunit CofH	NC_007604	680978..682138	1176	276.739	171.06	481.709	917	238.523	149.068	460.838	160.064
SYNPCC7942_RS03525	DUF3352 domain-containing protein	NC_007604	682128..683747	253	42.6679	26.3741	103.633	235	43.8072	27.3779	118.099	26.876
SYNPCC7942_RS03530	ArsR family transcriptional regulator	NC_007604	683722..684060	11	8.86521	5.4798	4.50578	5	4.45413	2.78367	2.51275	4.13174
SYNPCC7942_RS03535	CPBP family intramembrane metalloprotease	NC_007604	complement(684051..684884)	90	29.483	18.2242	36.8655	75	27.1574	16.9724	37.6912	17.5983
SYNPCC7942_RS03540	ATP-dependent Clp protease adapter ClpS	NC_007604	complement(684868..685155)	475	450.606	278.531	194.568	334	350.225	218.877	167.852	248.704
SYNPCC7942_RS03550	alpha/beta hydrolase	NC_007604	complement(685631..686185)	18	8.86085	5.47711	7.3731	13	7.07364	4.42076	6.53315	4.94894
SYNPCC7942_RS03555	HAD family hydrolase	NC_007604	complement(686247..687032)	14	4.86633	3.008	5.73463	17	6.53159	4.082	8.54335	3.545
SYNPCC7942_RS03560	30S ribosomal protein S1	NC_007604	complement(687133..688056)	1753	518.329	320.392	718.058	1364	445.795	278.605	685.478	299.499
SYNPCC7942_RS03565	transcriptional regulator NrdR	NC_007604	complement(688334..688840)	1238	667.127	412.368	507.105	874	520.59	325.35	439.229	368.859
SYNPCC7942_RS03570	photosystem II reaction center protein T	NC_007604	complement(689050..689145)	645	1835.63	1134.65	264.203	655	2060.45	1287.71	329.17	1211.18
SYNPCC7942_RS03575	photosystem II chlorophyll-binding protein CP47	NC_007604	complement(689222..690748)	7540	1349.05	833.882	3088.51	8558	1692.49	1057.74	4300.82	945.812
SYNPCC7942_RS03580	(2Fe-2S)-binding protein	NC_007604	691085..691519	138	86.6734	53.575	56.5271	112	77.7537	48.5932	56.2856	51.0841
SYNPCC7942_RS03590	universal stress protein	NC_007604	complement(691824..692657)	1549	507.436	313.659	634.496	1221	442.122	276.31	613.613	294.984
SYNPCC7942_RS03595	acyl-CoA thioesterase	NC_007604	692799..693260	43	25.4286	15.718	17.6135	39	25.4927	15.932	19.5994	15.825
SYNPCC7942_RS03600	hypothetical protein	NC_007604	693257..694045	9	3.11646	1.92636	3.68655	9	3.44475	2.15284	4.52295	2.0396
SYNPCC7942_RS03605	DNA-protecting protein DprA	NC_007604	694072..695280	229	51.7494	31.9876	93.8022	182	45.4609	28.4114	91.4641	30.1995
SYNPCC7942_RS03610	Vat family streptogramin A O-acetyltransferase	NC_007604	695313..695948	447	192.02	118.692	183.099	350	166.189	103.862	175.892	111.277
SYNPCC7942_RS03615	transglutaminase family protein	NC_007604	695935..696570	299	128.443	79.3937	122.475	220	104.462	65.2849	110.561	72.3393
SYNPCC7942_RS03620	precorrin-6Y C5,15-methyltransferase subunit CbiT	NC_007604	complement(696577..697191)	35	15.5485	9.61092	14.3366	40	19.6416	12.2753	20.102	10.9431
SYNPCC7942_RS03625	aminotransferase class I/II-fold pyridoxal phosphate-dependent enzyme	NC_007604	complement(697172..698641)	29	5.38985	3.3316	11.8789	23	4.72501	2.95296	11.5586	3.14228
SYNPCC7942_RS03630	AarF/ABC1/UbiB kinase family protein	NC_007604	698708..700459	1967	306.737	189.602	805.716	1296	223.39	139.61	651.305	164.606
SYNPCC7942_RS03635	hypothetical protein	NC_007604	700511..700840	79	65.4047	40.4283	32.3597	70	64.0585	40.0342	35.1785	40.2312
SYNPCC7942_RS03640	DUF3318 domain-containing protein	NC_007604	complement(700843..701481)	504	215.489	133.199	206.447	360	170.135	106.328	180.918	119.764
SYNPCC7942_RS03650	S41 family peptidase	NC_007604	complement(705073..706350)	3883	830.104	513.108	1590.54	3590	848.313	530.164	1804.15	521.636
SYNPCC7942_RS03655	4-hydroxy-3-methylbut-2-en-1-yl diphosphate synthase (ferredoxin)	NC_007604	complement(706450..707673)	349	77.9004	48.1522	142.956	328	80.9254	50.5754	164.836	49.3638
SYNPCC7942_RS03660	N-acetylmuramoyl-L-alanine amidase	NC_007604	complement(707744..709450)	92	14.7248	9.10178	37.6847	82	14.5068	9.06624	41.2091	9.08401
SYNPCC7942_RS03665	tRNA-Leu	NC_007604	complement(709609..709692)	41	133.352	82.4284	16.7943	44	158.185	98.8599	22.1122	90.6442
SYNPCC7942_RS03670	UDP-N-acetylglucosamine 1-carboxyvinyltransferase	NC_007604	709923..711179	334	72.5951	44.8728	136.812	354	85.0473	53.1514	177.903	49.0121
SYNPCC7942_RS03675	tRNA-Leu	NC_007604	711226..711312	105	329.736	203.818	43.0097	84	291.577	182.225	42.2142	193.021
SYNPCC7942_RS03680	hypothetical protein	NC_007604	711446..712546	0	0	0	0	0	0	0	0	0
SYNPCC7942_RS03685	hypothetical protein	NC_007604	complement(712522..712716)	0	0	0	0	0	0	0	0	0
SYNPCC7942_RS03690	hypothetical protein	NC_007604	complement(712906..713127)	0	0	0	0	0	0	0	0	0
SYNPCC7942_RS03695	dCTP deaminase	NC_007604	complement(713127..713651)	0	0	0	0	0	0	0	0	0
SYNPCC7942_RS03700	hypothetical protein	NC_007604	complement(713678..714331)	0	0	0	0	0	0	0	0	0
SYNPCC7942_RS03705	hypothetical protein	NC_007604	complement(714328..714831)	0	0	0	0	0	0	0	0	0
SYNPCC7942_RS03710	hypothetical protein	NC_007604	complement(714824..715054)	0	0	0	0	0	0	0	0	0
SYNPCC7942_RS03715	hypothetical protein	NC_007604	complement(715051..715389)	0	0	0	0	0	0	0	0	0
SYNPCC7942_RS03720	hypothetical protein	NC_007604	complement(715386..715589)	0	0	0	0	0	0	0	0	0
SYNPCC7942_RS03725	hypothetical protein	NC_007604	complement(715592..715882)	0	0	0	0	0	0	0	0	0
SYNPCC7942_RS03730	hypothetical protein	NC_007604	complement(715943..717025)	0	0	0	0	0	0	0	0	0
SYNPCC7942_RS03735	hypothetical protein	NC_007604	717138..717386	0	0	0	0	0	0	0	0	0
SYNPCC7942_RS03740	hypothetical protein	NC_007604	complement(717322..718005)	0	0	0	0	0	0	0	0	0
SYNPCC7942_RS03745	hypothetical protein	NC_007604	718004..718447	0	0	0	0	0	0	0	0	0
SYNPCC7942_RS03750	DEAD/DEAH box helicase	NC_007604	718666..720075	0	0	0	0	0	0	0	0	0
SYNPCC7942_RS03755	VRR-NUC domain-containing protein	NC_007604	720068..720430	0	0	0	0	0	0	0	0	0
SYNPCC7942_RS03760	hypothetical protein	NC_007604	720423..722966	0	0	0	0	0	0	0	0	0
SYNPCC7942_RS03765	hypothetical protein	NC_007604	723236..723781	0	0	0	0	0	0	0	0	0
SYNPCC7942_RS03770	hypothetical protein	NC_007604	723806..724411	0	0	0	0	0	0	0	0	0
SYNPCC7942_RS03775	hypothetical protein	NC_007604	724626..725165	0	0	0	0	0	0	0	0	0
SYNPCC7942_RS03780	phage terminase large subunit family protein	NC_007604	725474..727354	0	0	0	0	0	0	0	0	0
SYNPCC7942_RS03785	hypothetical protein	NC_007604	727482..727691	0	0	0	0	0	0	0	0	0
SYNPCC7942_RS03790	phage portal protein	NC_007604	727691..729154	0	0	0	0	0	0	0	0	0
SYNPCC7942_RS03795	hypothetical protein	NC_007604	729177..731051	0	0	0	0	0	0	0	0	0
SYNPCC7942_RS03800	DUF2190 family protein	NC_007604	731099..731428	0	0	0	0	0	0	0	0	0
SYNPCC7942_RS03805	hypothetical protein	NC_007604	731434..731745	0	0	0	0	0	0	0	0	0
SYNPCC7942_RS03810	hypothetical protein	NC_007604	731738..732376	0	0	0	0	0	0	0	0	0
SYNPCC7942_RS03815	hypothetical protein	NC_007604	732373..732729	0	0	0	0	0	0	0	0	0
SYNPCC7942_RS03825	hypothetical protein	NC_007604	733267..733536	0	0	0	0	0	0	0	0	0
SYNPCC7942_RS03830	phage baseplate protein	NC_007604	733536..733880	0	0	0	0	0	0	0	0	0
SYNPCC7942_RS03835	hypothetical protein	NC_007604	733877..734716	0	0	0	0	0	0	0	0	0
SYNPCC7942_RS03840	phage tail protein	NC_007604	734713..735552	0	0	0	0	0	0	0	0	0
SYNPCC7942_RS03845	hypothetical protein	NC_007604	735651..736136	0	0	0	0	0	0	0	0	0
SYNPCC7942_RS03850	DUF4815 domain-containing protein	NC_007604	736140..738155	0	0	0	0	0	0	0	0	0
SYNPCC7942_RS03855	hypothetical protein	NC_007604	738159..739610	0	0	0	0	0	0	0	0	0
SYNPCC7942_RS03860	hypothetical protein	NC_007604	739615..740778	0	0	0	0	0	0	0	0	0
SYNPCC7942_RS03865	hypothetical protein	NC_007604	740782..741288	0	0	0	0	0	0	0	0	0
SYNPCC7942_RS03870	hypothetical protein	NC_007604	741396..742820	0	0	0	0	0	0	0	0	0
SYNPCC7942_RS03875	phage major tail tube protein	NC_007604	742817..743320	0	0	0	0	0	0	0	0	0
SYNPCC7942_RS03880	phage tail assembly protein	NC_007604	743324..743614	0	0	0	0	0	0	0	0	0
SYNPCC7942_RS03885	phage tail tape measure protein	NC_007604	743738..746590	0	0	0	0	0	0	0	0	0
SYNPCC7942_RS03890	phage tail protein	NC_007604	746590..747510	0	0	0	0	0	0	0	0	0
SYNPCC7942_RS03895	phage tail protein	NC_007604	747510..747722	0	0	0	0	0	0	0	0	0
SYNPCC7942_RS03900	late control protein D	NC_007604	747719..749161	0	0	0	0	0	0	0	0	0
SYNPCC7942_RS03905	hypothetical protein	NC_007604	complement(749183..749431)	0	0	0	0	0	0	0	0	0
SYNPCC7942_RS03910	DUF882 domain-containing protein	NC_007604	749431..750009	0	0	0	0	0	0	0	0	0
SYNPCC7942_RS03915	hypothetical protein	NC_007604	750009..750203	0	0	0	0	0	0	0	0	0
SYNPCC7942_RS03920	chain A, D20c mutant of T4 lysozyme	NC_007604	750406..750870	0	0	0	0	0	0	0	0	0
SYNPCC7942_RS03925	hypothetical protein	NC_007604	751142..751957	0	0	0	0	0	0	0	0	0
SYNPCC7942_RS03930	hypothetical protein	NC_007604	752574..753953	0	0	0	0	0	0	0	0	0
SYNPCC7942_RS03935	hypothetical protein	NC_007604	753963..754553	0	0	0	0	0	0	0	0	0
SYNPCC7942_RS03940	hypothetical protein	NC_007604	complement(754779..755507)	0	0	0	0	0	0	0	0	0
SYNPCC7942_RS03945	hypothetical protein	NC_007604	complement(755696..756010)	0	0	0	0	0	0	0	0	0
SYNPCC7942_RS03950	DUF4065 domain-containing protein	NC_007604	complement(756010..756561)	0	0	0	0	0	0	0	0	0
SYNPCC7942_RS03955	XRE family transcriptional regulator	NC_007604	complement(756989..757387)	0	0	0	0	0	0	0	0	0
SYNPCC7942_RS03960	XRE family transcriptional regulator	NC_007604	complement(757356..757595)	0	0	0	0	0	0	0	0	0
SYNPCC7942_RS03965	hypothetical protein	NC_007604	758049..758327	0	0	0	0	0	0	0	0	0
SYNPCC7942_RS03970	DNA damage-inducible protein	NC_007604	758390..759037	0	0	0	0	0	0	0	0	0
SYNPCC7942_RS03975	hypothetical protein	NC_007604	759251..759847	0	0	0	0	0	0	0	0	0
SYNPCC7942_RS03985	hypothetical protein	NC_007604	760390..761178	515	178.331	110.231	210.953	398	152.335	95.2035	200.015	102.717
SYNPCC7942_RS03990	hypothetical protein	NC_007604	761226..762128	185	55.9732	34.5984	75.7791	188	62.8728	39.2932	94.4794	36.9458
SYNPCC7942_RS03995	bifunctional metallophosphatase/5'-nucleotidase	NC_007604	762159..763643	198	36.4279	22.517	81.1041	141	28.6738	17.9201	70.8595	20.2185
SYNPCC7942_RS04000	glutathione S-transferase family protein	NC_007604	complement(763640..764854)	106	23.8356	14.7334	43.4194	81	20.1327	12.5822	40.7065	13.6578
SYNPCC7942_RS04005	hypothetical protein	NC_007604	complement(764984..765577)	71	32.6564	20.1857	29.0828	54	27.4536	17.1575	27.1377	18.6716
SYNPCC7942_RS04010	GNAT family N-acetyltransferase	NC_007604	complement(765592..766140)	290	144.318	89.2068	118.789	186	102.314	63.9422	93.4743	76.5745
SYNPCC7942_RS04015	alpha/beta hydrolase	NC_007604	766216..767103	171	52.6113	32.5204	70.0444	138	46.9309	29.3301	69.3519	30.9252
SYNPCC7942_RS04020	divergent PAP2 family protein	NC_007604	complement(767242..767721)	72	40.9814	25.3316	29.4924	54	33.9739	21.2324	27.1377	23.282
SYNPCC7942_RS04025	polyprenyl synthetase family protein	NC_007604	complement(767721..768626)	218	65.7392	40.635	89.2964	221	73.6642	46.0374	111.064	43.3362
SYNPCC7942_RS04030	bifunctional methylenetetrahydrofolate dehydrogenase/methenyltetrahydrofolate cyclohydrolase FolD	NC_007604	complement(768669..769538)	74	23.2385	14.3643	30.3116	75	26.0336	16.2701	37.6912	15.3172
SYNPCC7942_RS04035	hypothetical protein	NC_007604	769574..770038	19	11.1634	6.90038	7.78272	13	8.44273	5.2764	6.53315	6.08839
SYNPCC7942_RS04040	HDIG domain-containing protein	NC_007604	770044..772593	568	60.8561	37.6167	232.662	484	57.3189	35.8222	243.234	36.7194
SYNPCC7942_RS04045	serine/threonine protein kinase	NC_007604	complement(772585..773958)	138	27.4403	16.9615	56.5271	101	22.1987	13.8734	50.7575	15.4174
SYNPCC7942_RS04050	phosphoenolpyruvate synthase	NC_007604	complement(774004..776520)	182	19.7553	12.2113	74.5502	195	23.3961	14.6217	97.9972	13.4165
SYNPCC7942_RS04055	ABC transporter ATP-binding protein	NC_007604	complement(776760..778556)	610	92.7423	57.3263	249.866	429	72.0944	45.0564	215.594	51.1913
SYNPCC7942_RS04060	ATP phosphoribosyltransferase	NC_007604	complement(778589..779245)	204	84.8322	52.4369	83.5618	117	53.779	33.6099	58.7983	43.0234
SYNPCC7942_RS04065	penicillin-binding protein 1A	NC_007604	779781..781919	30	3.83183	2.36855	12.2885	26	3.67075	2.29408	13.0663	2.33132
SYNPCC7942_RS04070	hypothetical protein	NC_007604	782076..782942	119	37.4994	23.1793	48.7444	76	26.472	16.544	38.1938	19.8617
SYNPCC7942_RS04075	purple acid phosphatase	NC_007604	783007..783885	136	42.2713	26.129	55.7079	132	45.35	28.3421	66.3366	27.2355
SYNPCC7942_RS04080	glutathione S-transferase family protein	NC_007604	complement(783954..784748)	170	58.4222	36.1122	69.6348	142	53.9404	33.7107	71.3621	34.9115
SYNPCC7942_RS04085	hypothetical protein	NC_007604	complement(784844..785167)	42	35.4161	21.8915	17.2039	32	29.8262	18.6403	16.0816	20.2659
SYNPCC7942_RS04090	RNA-binding region RNP-1	NC_007604	complement(785282..785710)	6200	3948.48	2440.66	2539.62	5194	3656.26	2285.03	2610.24	2362.84
SYNPCC7942_RS04095	CCA tRNA nucleotidyltransferase	NC_007604	complement(785973..787211)	36	7.93829	4.90686	14.7462	52	12.6743	7.92098	26.1326	6.41392
SYNPCC7942_RS04100	MFS transporter	NC_007604	complement(787255..788490)	88	19.4518	12.0236	36.0463	77	18.8133	11.7576	38.6963	11.8906
SYNPCC7942_RS04105	PspA/IM30 family protein	NC_007604	complement(788593..789261)	908	370.814	229.209	371.932	691	311.921	194.939	347.262	212.074
SYNPCC7942_RS04110	PspA/IM30 family protein	NC_007604	complement(789460..790233)	1096	386.87	239.134	448.94	899	350.761	219.213	451.792	229.173
SYNPCC7942_RS04115	hypothetical protein	NC_007604	complement(790436..791047)	29	12.9462	8.00237	11.8789	26	12.8296	8.01805	13.0663	8.01021
SYNPCC7942_RS04120	DUF721 domain-containing protein	NC_007604	791175..791720	29	14.5111	8.96969	11.8789	25	13.8274	8.6416	12.5637	8.80565
SYNPCC7942_RS04125	hypothetical protein	NC_007604	792025..792270	201	223.232	137.985	82.3329	200	245.52	153.441	100.51	145.713
SYNPCC7942_RS04130	crossover junction endodeoxyribonuclease RuvC	NC_007604	complement(792319..792804)	38	21.3621	13.2044	15.5654	15	9.32068	5.82508	7.53825	9.51475
SYNPCC7942_RS04135	B12-binding domain-containing radical SAM protein	NC_007604	complement(792810..794384)	245	42.4993	26.2699	100.356	195	37.3892	23.3669	97.9972	24.8184
SYNPCC7942_RS04140	chorismate-binding protein	NC_007604	complement(794455..795048)	39	17.938	11.0879	15.975	44	22.3696	13.9802	22.1122	12.5341
SYNPCC7942_RS04145	superoxide dismutase [Fe]	NC_007604	795207..795812	1093	492.769	304.593	447.711	869	433.052	270.641	436.716	287.617
SYNPCC7942_RS04150	hypothetical protein	NC_007604	795836..796504	31	12.6599	7.82542	12.6981	24	10.8337	6.77068	12.0612	7.29805
SYNPCC7942_RS04155	ABC transporter permease	NC_007604	complement(796507..797289)	79	27.5652	17.0387	32.3597	68	26.2265	16.3906	34.1734	16.7147
SYNPCC7942_RS04160	4-hydroxythreonine-4-phosphate dehydrogenase PdxA	NC_007604	797288..798349	118	30.3566	18.7642	48.3348	124	35.2606	22.0366	62.3162	20.4004
SYNPCC7942_RS04165	hypothetical protein	NC_007604	798349..799095	94	34.3798	21.251	38.504	89	35.9801	22.4862	44.7269	21.8686
SYNPCC7942_RS04170	16S rRNA (uracil(1498)-N(3))-methyltransferase	NC_007604	799095..799826	46	17.1689	10.6125	18.8424	37	15.2645	9.53976	18.5943	10.0761
SYNPCC7942_RS04175	Rpn family recombination-promoting nuclease/putative transposase	NC_007604	799840..800679	800	260.2	160.836	327.693	635	228.29	142.673	319.119	151.754
SYNPCC7942_RS04180	HAD-IIB family hydrolase	NC_007604	complement(800851..802980)	693	88.8893	54.9447	283.864	579	82.0902	51.3034	290.976	53.124
SYNPCC7942_RS04185	hypothetical protein	NC_007604	803073..804815	130	20.3771	12.5956	53.2502	142	24.6027	15.3758	71.3621	13.9857
SYNPCC7942_RS04190	hypothetical protein	NC_007604	804853..805086	7	8.17294	5.05189	2.86732	6	7.74333	4.8393	3.0153	4.9456
SYNPCC7942_RS04195	sodium:proton antiporter	NC_007604	805186..806769	143	24.6648	15.2459	58.5752	114	21.7341	13.583	57.2907	14.4145
SYNPCC7942_RS04200	J domain-containing protein	NC_007604	806893..807813	328	97.2994	60.1432	134.354	237	77.7108	48.5664	119.104	54.3548
SYNPCC7942_RS04205	ATP phosphoribosyltransferase regulatory subunit	NC_007604	807839..809101	149	32.2314	19.923	61.0329	130	31.0837	19.4262	65.3315	19.6746
SYNPCC7942_RS04210	ferredoxin family protein	NC_007604	809134..809358	58	70.4274	43.5329	23.7578	43	57.7136	36.0689	21.6096	39.8009
SYNPCC7942_RS04215	ABC transporter ATP-binding protein	NC_007604	809365..810096	91	33.9646	20.9943	37.2751	63	25.9909	16.2434	31.6606	18.6189
SYNPCC7942_RS04220	EAL domain-containing protein	NC_007604	complement(810181..812226)	366	48.8733	30.2098	149.92	220	32.472	20.2938	110.561	25.2518
SYNPCC7942_RS04225	transcriptional repressor	NC_007604	complement(812331..812723)	225	156.418	96.6857	92.1637	140	107.579	67.233	70.357	81.9593
SYNPCC7942_RS04230	phosphoribosylformylglycinamidine synthase subunit PurS	NC_007604	812955..813224	143	144.7	89.4426	58.5752	116	129.744	81.0851	58.2958	85.2639
SYNPCC7942_RS04235	phosphoribosylformylglycinamidine synthase subunit PurQ	NC_007604	813221..813886	123	50.4576	31.1891	50.3828	111	50.3317	31.4554	55.783	31.3223
SYNPCC7942_RS04240	hypothetical protein	NC_007604	813960..814394	51	32.0315	19.7994	20.8904	65	45.1249	28.2014	32.6657	24.0004
SYNPCC7942_RS04245	peptide ABC transporter substrate-binding protein	NC_007604	814476..816077	101	17.2248	10.6471	41.3713	69	13.0071	8.12893	34.6759	9.38801
SYNPCC7942_RS04250	ABC transporter permease	NC_007604	816064..817089	45	11.9829	7.40691	18.4327	34	10.0075	6.2543	17.0867	6.83061
SYNPCC7942_RS04255	AI-2E family transporter	NC_007604	817171..818214	69	18.057	11.1615	28.2635	49	14.1739	8.85814	24.6249	10.0098
SYNPCC7942_RS04260	DUF2156 domain-containing protein	NC_007604	818189..819895	199	31.8504	19.6875	81.5137	141	24.9447	15.5895	70.8595	17.6385
SYNPCC7942_RS04265	NlpC/P60 family protein	NC_007604	complement(819956..820693)	45	16.6591	10.2974	18.4327	46	18.8232	11.7638	23.1173	11.0306
SYNPCC7942_RS04270	hypothetical protein	NC_007604	820693..821628	161	46.9944	29.0484	65.9483	122	39.3619	24.5998	61.3111	26.8241
SYNPCC7942_RS04275	cobalamin biosynthesis protein CobW	NC_007604	complement(821757..822803)	538	140.388	86.7776	220.374	379	109.316	68.3187	190.466	77.5481
SYNPCC7942_RS04280	DUF2237 domain-containing protein	NC_007604	complement(822873..823241)	116	85.887	53.0889	47.5155	73	59.7433	37.3373	36.6861	45.2131
SYNPCC7942_RS04285	lipoprotein-like	NC_007604	823506..823838	142	116.504	72.0139	58.1656	99	89.7808	56.1097	49.7524	64.0618
SYNPCC7942_RS04290	asparagine--tRNA ligase	NC_007604	823942..825330	285	56.0581	34.6509	116.741	228	49.5707	30.9799	114.581	32.8154
SYNPCC7942_RS04295	HD domain-containing protein	NC_007604	complement(825403..826005)	56	25.3727	15.6835	22.9385	28	14.0228	8.7637	14.0714	12.2236
SYNPCC7942_RS04300	IS5 family transposase	NC_007604	complement(826400..826624)	1	1.21426	0.750567	0.409617	5	6.71089	4.19406	2.51275	2.47231
SYNPCC7942_RS04305	hypothetical protein	NC_007604	826792..826992	40	54.3701	33.6075	16.3847	32	48.078	30.047	16.0816	31.8272
SYNPCC7942_RS04310	hypothetical protein	NC_007604	827112..828182	240	61.2234	37.8437	98.308	174	49.0628	30.6624	87.4437	34.2531
SYNPCC7942_RS04315	alpha/beta hydrolase	NC_007604	828582..829235	6680	2790.58	1724.93	2736.24	4397	2030.35	1268.89	2209.71	1496.91
SYNPCC7942_RS04320	Holliday junction branch migration DNA helicase RuvB	NC_007604	829661..830788	230	55.7076	34.4343	94.2118	151	40.426	25.2647	75.885	29.8495
SYNPCC7942_RS04325	sll0787 family AIR synthase-like protein	NC_007604	complement(831166..832182)	15	4.02964	2.49082	6.14425	8	2.37554	1.48462	4.0204	1.98772
SYNPCC7942_RS04330	GNAT family N-acetyltransferase	NC_007604	complement(832179..832811)	9	3.8845	2.4011	3.68655	7	3.33954	2.08709	3.51785	2.2441
SYNPCC7942_RS04335	MSMEG_0568 family radical SAM protein	NC_007604	complement(832860..833957)	21	5.22532	3.2299	8.60195	13	3.57547	2.23454	6.53315	2.73222
SYNPCC7942_RS04340	Nit6803 family nitriliase	NC_007604	complement(833950..834954)	21	5.70886	3.52879	8.60195	22	6.61073	4.13146	11.0561	3.83012
SYNPCC7942_RS04345	MSMEG_0572 family nitrogen starvation response protein	NC_007604	complement(834991..835473)	97	54.8682	33.9154	39.7328	84	52.52	32.8231	42.2142	33.3692
SYNPCC7942_RS04350	MSMEG_0569 family flavin-dependent oxidoreductase	NC_007604	835671..837011	71	14.4652	8.94132	29.0828	56	12.6111	7.88145	28.1428	8.41139
SYNPCC7942_RS04355	glutathione-disulfide reductase	NC_007604	complement(837065..838405)	260	52.9713	32.7429	106.5	218	49.0931	30.6814	109.556	31.7121
SYNPCC7942_RS04360	hypothetical protein	NC_007604	complement(838504..838935)	941	595.116	367.856	385.449	715	499.821	312.37	359.323	340.113
SYNPCC7942_RS04365	PHP domain-containing protein	NC_007604	complement(839099..839809)	352	135.26	83.6075	144.185	276	117.228	73.2633	138.704	78.4354
SYNPCC7942_RS04370	D-hexose-6-phosphate mutarotase	NC_007604	complement(840263..841081)	187	62.3812	38.5594	76.5983	131	48.3036	30.188	65.834	34.3737
SYNPCC7942_RS04375	PilT/PilU family type 4a pilus ATPase	NC_007604	complement(841120..842232)	393	96.4702	59.6306	160.979	271	73.5304	45.9538	136.191	52.7922
SYNPCC7942_RS04380	excinuclease ABC subunit UvrA	NC_007604	complement(842336..845347)	322	29.2077	18.054	131.897	279	27.9732	17.4822	140.211	17.7681
SYNPCC7942_RS04385	protoporphyrinogen oxidase HemJ	NC_007604	complement(845822..846409)	629	292.26	180.653	257.649	505	259.362	162.092	253.788	171.372
SYNPCC7942_RS04390	DUF2811 domain-containing protein	NC_007604	complement(846479..846679)	162	220.199	136.11	66.3579	111	166.771	104.225	55.783	120.168
SYNPCC7942_RS04395	phosphoribosylformylglycinamidine cyclo-ligase	NC_007604	847233..848258	239	63.6424	39.3389	97.8984	183	53.8637	33.6628	91.9666	36.5009
SYNPCC7942_RS04400	LL-diaminopimelate aminotransferase	NC_007604	848870..850105	151	33.3775	20.6315	61.8521	152	37.1379	23.2098	76.3876	21.9207
SYNPCC7942_RS04405	hypothetical protein	NC_007604	850233..852629	266	30.3186	18.7407	108.958	238	29.9848	18.7394	119.607	18.7401
SYNPCC7942_RS04410	response regulator	NC_007604	853629..854882	1861	405.457	250.623	762.297	1368	329.444	205.89	687.488	228.257
SYNPCC7942_RS04415	response regulator	NC_007604	854933..855295	572	430.512	266.11	234.301	406	337.763	211.089	204.035	238.6
SYNPCC7942_RS04420	purine-binding chemotaxis protein CheW	NC_007604	855315..855821	274	147.652	91.2672	112.235	207	123.298	77.0565	104.028	84.1619
SYNPCC7942_RS04425	GAF domain-containing protein	NC_007604	855893..860113	3322	215.021	132.91	1360.75	2358	168.702	105.433	1185.01	119.171
SYNPCC7942_RS04430	response regulator	NC_007604	860118..862976	1562	149.267	92.2654	639.821	1088	114.923	71.8227	546.774	82.0441
SYNPCC7942_RS04435	chemotaxis protein CheW	NC_007604	862987..863946	745	212.022	131.056	305.164	558	175.532	109.701	280.423	120.378
SYNPCC7942_RS04440	bifunctional sterol desaturase/short chain dehydrogenase	NC_007604	complement(864180..865469)	480	101.659	62.8382	196.616	398	93.1721	58.2291	200.015	60.5337
SYNPCC7942_RS04445	hypothetical protein	NC_007604	865596..865973	102	73.7232	45.5702	41.7809	71	56.723	35.4498	35.681	40.51
SYNPCC7942_RS04450	phosphotransacetylase family protein	NC_007604	866027..867208	657	151.86	93.8685	269.118	510	130.3	81.4329	256.3	87.6507
SYNPCC7942_RS04455	hypothetical protein	NC_007604	867395..867913	585	307.953	190.353	239.626	368	214.128	133.822	184.938	162.088
SYNPCC7942_RS04460	YajQ family cyclic di-GMP-binding protein	NC_007604	867986..868477	147	81.6297	50.4573	60.2136	90	55.2421	34.5243	45.2295	42.4908
SYNPCC7942_RS04465	hypothetical protein	NC_007604	868540..869121	33	15.4913	9.57554	13.5173	24	12.4532	7.78279	12.0612	8.67916
SYNPCC7942_RS04470	hypothetical protein	NC_007604	869169..869504	85	69.1155	42.722	34.8174	62	55.7243	34.8257	31.1581	38.7738
SYNPCC7942_RS04475	AarF/ABC1/UbiB kinase family protein	NC_007604	869505..871253	177	27.649	17.0905	72.5021	139	24.0003	14.9993	69.8544	16.0449
SYNPCC7942_RS04480	hypothetical protein	NC_007604	871262..871852	125	57.7854	35.7186	51.2021	96	49.0542	30.6571	48.2448	33.1878
SYNPCC7942_RS04485	addiction module toxin, HicA family	NC_007604	complement(871886..872113)	251	300.77	185.914	102.814	213	282.122	176.316	107.043	181.115
SYNPCC7942_RS04490	type II toxin-antitoxin system HicB family antitoxin	NC_007604	complement(872106..872315)	391	508.69	314.434	160.16	345	496.126	310.061	173.38	312.247
SYNPCC7942_RS04495	hypothetical protein	NC_007604	872362..872940	17	8.0217	4.95841	6.96348	15	7.82357	4.88945	7.53825	4.92393
SYNPCC7942_RS04500	DUF4062 domain-containing protein	NC_007604	complement(873108..874196)	2099	526.6	325.504	859.785	2060	571.257	357.015	1035.25	341.26
SYNPCC7942_RS04505	DEAD/DEAH box helicase	NC_007604	complement(874390..877449)	239	21.3389	13.1901	97.8984	191	18.8497	11.7804	95.987	12.4852
SYNPCC7942_RS04510	hypothetical protein	NC_007604	complement(877453..877887)	58	36.4279	22.517	23.7578	44	30.5461	19.0902	22.1122	20.8036
SYNPCC7942_RS04515	alanine--tRNA ligase	NC_007604	878045..880675	366	38.0063	23.4927	149.92	290	33.2866	20.8029	145.739	22.1478
SYNPCC7942_RS04520	TIGR03960 family B12-binding radical SAM protein	NC_007604	880867..883485	157	16.378	10.1236	64.3098	153	17.642	11.0256	76.8901	10.5746
SYNPCC7942_RS04525	Rne/Rng family ribonuclease	NC_007604	883835..886261	556	62.5894	38.6881	227.747	422	52.5092	32.8163	212.076	35.7522
SYNPCC7942_RS04530	ribonuclease HII	NC_007604	886245..886892	36	15.1783	9.38209	14.7462	32	14.9131	9.32013	16.0816	9.35111
SYNPCC7942_RS04535	DUF1997 domain-containing protein	NC_007604	complement(886915..887472)	213	104.29	64.464	87.2483	152	82.2625	51.411	76.3876	57.9375
SYNPCC7942_RS04540	prephenate dehydratase	NC_007604	887552..888427	68	21.208	13.1092	27.8539	50	17.2369	10.7724	25.1275	11.9408
SYNPCC7942_RS04545	ATP-dependent protease	NC_007604	complement(888440..889096)	269	111.862	69.1447	110.187	182	83.6563	52.2821	91.4641	60.7134
SYNPCC7942_RS04550	30S ribosomal protein S10	NC_007604	complement(889306..889623)	591	507.757	313.857	242.083	516	490.021	306.245	259.316	310.051
SYNPCC7942_RS04555	elongation factor Tu	NC_007604	complement(889697..890926)	2395	531.981	328.831	981.032	2622	643.754	402.323	1317.69	365.577
SYNPCC7942_RS04560	elongation factor G	NC_007604	complement(890953..893037)	3161	414.204	256.03	1294.8	3073	445.091	278.166	1544.34	267.098
SYNPCC7942_RS04565	30S ribosomal protein S7	NC_007604	complement(893112..893582)	396	229.705	141.986	162.208	410	262.879	164.29	206.045	153.138
SYNPCC7942_RS04570	30S ribosomal protein S12	NC_007604	complement(893750..894124)	727	529.662	327.397	297.791	554	446.14	278.821	278.413	303.109
SYNPCC7942_RS04575	cupin domain-containing protein	NC_007604	complement(894280..894639)	11	8.34807	5.16015	4.50578	10	8.38861	5.24257	5.0255	5.20136
SYNPCC7942_RS04580	phosphodiester glycosidase family protein	NC_007604	complement(894636..896453)	86	12.9241	7.98871	35.227	86	14.2856	8.92795	43.2193	8.45833
SYNPCC7942_RS04585	glutamate synthase large subunit	NC_007604	896748..901358	2959	175.326	108.373	1212.06	2864	187.573	117.226	1439.3	112.8
SYNPCC7942_RS04590	DUF1830 domain-containing protein	NC_007604	901736..902035	921	838.753	518.454	377.257	697	701.623	438.489	350.277	478.472
SYNPCC7942_RS04595	7,8-didemethyl-8-hydroxy-5-deazariboflavin synthase subunit CofG	NC_007604	complement(902109..903119)	61	16.4845	10.1895	24.9866	42	12.5456	7.84052	21.1071	9.01499
SYNPCC7942_RS04600	photosystem II q(b) protein	NC_007604	903201..904283	2801	706.611	436.774	1147.34	2844	793.037	495.619	1429.25	466.197
SYNPCC7942_RS04605	shikimate kinase	NC_007604	complement(904845..905417)	52	24.7939	15.3257	21.3001	51	26.8787	16.7982	25.63	16.062
SYNPCC7942_RS04610	hypothetical protein	NC_007604	complement(905485..906657)	25	5.82288	3.59927	10.2404	23	5.92137	3.70064	11.5586	3.64995
SYNPCC7942_RS04615	septum site-determining protein MinD	NC_007604	906832..907638	249	84.2989	52.1072	101.995	224	83.8237	52.3867	112.571	52.247
SYNPCC7942_RS04620	cell division topological specificity factor MinE	NC_007604	907653..907928	81	80.1811	49.5619	33.1789	54	59.085	36.9259	27.1377	43.2439
SYNPCC7942_RS04625	ferredoxin	NC_007604	907925..908317	57	39.6258	24.4937	23.3481	41	31.5053	19.6897	20.6045	22.0917
SYNPCC7942_RS04630	tRNA-Thr	NC_007604	908331..908402	64	242.853	150.113	26.2155	80	335.544	209.703	40.204	179.908
SYNPCC7942_RS04635	hypothetical protein	NC_007604	complement(908498..909295)	36	12.3252	7.61854	14.7462	39	14.7589	9.22377	19.5994	8.42116
SYNPCC7942_RS04640	hypothetical protein	NC_007604	complement(909440..909643)	365	488.831	302.158	149.51	263	389.33	243.317	132.171	272.738
SYNPCC7942_RS04645	alpha/beta fold hydrolase	NC_007604	909822..910676	82	26.2026	16.1965	33.5886	59	20.8391	13.0237	29.6504	14.6101
SYNPCC7942_RS04650	calcium-binding protein	NC_007604	complement(910735..911694)	203	57.7724	35.7106	83.1522	133	41.8382	26.1473	66.8391	30.929
SYNPCC7942_RS04655	bifunctional aconitate hydratase 2/2-methylisocitrate dehydratase	NC_007604	complement(911756..914341)	1027	108.502	67.0678	420.676	1024	119.581	74.734	514.611	70.9009
SYNPCC7942_RS04660	hypothetical protein	NC_007604	914613..915158	247	123.595	76.397	101.175	180	99.5571	62.2195	90.459	69.3083
SYNPCC7942_RS04665	hypothetical protein	NC_007604	916451..916747	1143	1051.44	649.923	468.192	894	909.02	568.104	449.28	609.014
SYNPCC7942_RS04670	hypothetical protein	NC_007604	917280..917987	312	120.397	74.4206	127.8	205	87.4406	54.6472	103.023	64.5339
SYNPCC7942_RS04675	iron-sulfur cluster assembly accessory protein	NC_007604	918135..918491	493	377.289	233.212	201.941	348	294.377	183.975	174.887	208.593
SYNPCC7942_RS04680	tetratricopeptide repeat protein	NC_007604	918560..918988	245	156.029	96.4453	100.356	172	121.078	75.669	86.4386	86.0571
SYNPCC7942_RS04685	hypothetical protein	NC_007604	918998..919249	24	26.02	16.0836	9.8308	28	33.5544	20.9703	14.0714	18.5269
SYNPCC7942_RS04690	DNA polymerase III subunit gamma/tau	NC_007604	919325..921283	77	10.7387	6.63786	31.5405	52	8.01607	5.00975	26.1326	5.82381
SYNPCC7942_RS04695	GNAT family N-acetyltransferase	NC_007604	complement(921286..921780)	11	6.07132	3.75284	4.50578	9	5.49073	3.4315	4.52295	3.59217
SYNPCC7942_RS04700	tRNA-(ms[2]io[6]A)-hydroxylase	NC_007604	complement(921780..922391)	28	12.4998	7.72643	11.4693	27	13.3231	8.32644	13.5688	8.02643
SYNPCC7942_RS04705	type II 3-dehydroquinate dehydratase	NC_007604	complement(922388..922837)	301	182.747	112.96	123.295	193	129.52	80.9453	96.9921	96.9528
SYNPCC7942_RS04710	tRNA-Tyr	NC_007604	923151..923235	557	1790.33	1106.65	228.156	425	1509.95	943.663	213.584	1025.15
SYNPCC7942_RS04715	tRNA-Thr	NC_007604	923243..923317	15	54.6419	33.7755	6.14425	12	48.3184	30.1972	6.0306	31.9864
SYNPCC7942_RS04720	hypothetical protein	NC_007604	complement(923527..923793)	494	505.489	312.455	202.351	418	472.778	295.469	210.066	303.962
SYNPCC7942_RS04725	long-chain fatty acid--CoA ligase	NC_007604	924079..926028	319	44.6943	27.6266	130.668	292	45.2211	28.2615	146.745	27.9441
SYNPCC7942_RS04730	hypothetical protein	NC_007604	926077..926523	1353	826.963	511.166	554.211	1132	764.771	477.954	568.887	494.56
SYNPCC7942_RS04735	photosystem I reaction center subunit PsaK	NC_007604	complement(926720..926974)	5146	5513.48	3408.02	2107.89	4022	4763.15	2976.79	2021.26	3192.41
SYNPCC7942_RS04740	DUF3593 domain-containing protein	NC_007604	complement(927092..927394)	142	128.039	79.144	58.1656	83	82.7233	51.699	41.7116	65.4215
SYNPCC7942_RS04745	tRNA glutamyl-Q(34) synthetase GluQRS	NC_007604	complement(927391..928293)	8	2.42046	1.49615	3.27693	8	2.67544	1.67205	4.0204	1.5841
SYNPCC7942_RS04750	S-methyl-5'-thioadenosine phosphorylase	NC_007604	complement(928293..929168)	110	34.3071	21.2061	45.0578	74	25.5106	15.9432	37.1887	18.5746
SYNPCC7942_RS04755	HAMP domain-containing protein	NC_007604	complement(929220..931214)	281	38.4821	23.7868	115.102	237	35.8755	22.4209	119.104	23.1038
SYNPCC7942_RS04760	phosphoribosylamine--glycine ligase	NC_007604	complement(931278..932579)	144	30.2167	18.6777	58.9848	134	31.0804	19.4241	67.3417	19.0509
SYNPCC7942_RS04765	tetratricopeptide repeat protein	NC_007604	932734..933993	106	22.9843	14.2072	43.4194	101	24.2071	15.1286	50.7575	14.6679
SYNPCC7942_RS04770	phosphoribosylaminoimidazolesuccinocarboxamide synthase	NC_007604	934021..934746	104	39.1375	24.1918	42.6001	94	39.1006	24.4365	47.2397	24.3141
SYNPCC7942_RS04775	membrane protein	NC_007604	934864..937029	507	63.9507	39.5295	207.676	536	74.7307	46.7039	269.367	43.1167
SYNPCC7942_RS04780	UDP-3-O-acyl-N-acetylglucosamine deacetylase	NC_007604	937039..937893	181	57.8373	35.7507	74.1406	175	61.8108	38.6295	87.9462	37.1901
SYNPCC7942_RS04785	3-hydroxyacyl-ACP dehydratase FabZ	NC_007604	937912..938379	98	57.2105	35.3633	40.1424	73	47.1053	29.4391	36.6861	32.4012
SYNPCC7942_RS04790	acyl-ACP--UDP-N-acetylglucosamine O-acyltransferase	NC_007604	938386..939192	144	48.7511	30.1343	58.9848	125	46.7766	29.2337	62.8187	29.684
SYNPCC7942_RS04795	lipid-A-disaccharide synthase	NC_007604	939193..940392	77	17.5309	10.8363	31.5405	56	14.0929	8.80752	28.1428	9.82192
SYNPCC7942_RS04800	hypothetical protein	NC_007604	complement(940410..940895)	14	7.87023	4.86479	5.73463	13	8.07792	5.0484	6.53315	4.9566
SYNPCC7942_RS04805	hypothetical protein	NC_007604	940995..942056	24	6.17423	3.81644	9.8308	24	6.82463	4.26514	12.0612	4.04079
SYNPCC7942_RS04810	sulfite exporter TauE/SafE family protein	NC_007604	complement(942068..942838)	17	6.02408	3.72363	6.96348	16	6.26698	3.91663	8.0408	3.82013
SYNPCC7942_RS04815	DUF2892 domain-containing protein	NC_007604	complement(942843..943388)	12	6.00461	3.7116	4.9154	17	9.40262	5.87629	8.54335	4.79394
SYNPCC7942_RS04820	MBL fold metallo-hydrolase	NC_007604	complement(943435..944127)	79	31.1451	19.2516	32.3597	65	28.3252	17.7022	32.6657	18.4769
SYNPCC7942_RS04825	transcriptional regulator	NC_007604	944220..944540	16	13.6179	8.41758	6.55387	17	15.9932	9.99518	8.54335	9.20638
SYNPCC7942_RS04830	adenylyl-sulfate kinase	NC_007604	944618..945244	277	120.7	74.6078	113.464	251	120.892	75.5532	126.14	75.0805
SYNPCC7942_RS04835	helix-turn-helix domain-containing protein	NC_007604	complement(945289..945639)	92	71.6105	44.2642	37.6847	77	66.2485	41.4029	38.6963	42.8335
SYNPCC7942_RS04840	ABC-F family ATP-binding cassette domain-containing protein	NC_007604	complement(946064..947773)	1102	176.068	108.832	451.398	785	138.633	86.6404	394.502	97.7363
SYNPCC7942_RS04845	ATP-dependent zinc metalloprotease FtsH	NC_007604	complement(947957..949849)	946	136.533	84.3942	387.497	1040	165.911	103.688	522.652	94.0412
SYNPCC7942_RS04850	aspartate aminotransferase family protein	NC_007604	950237..951505	217	46.7191	28.8782	88.8868	187	44.5013	27.8117	93.9768	28.3449
SYNPCC7942_RS04855	bifunctional folylpolyglutamate synthase/dihydrofolate synthase	NC_007604	951502..952740	34	7.49728	4.63425	13.927	27	6.5809	4.11282	13.5688	4.37353
SYNPCC7942_RS04860	radical SAM/Cys-rich domain protein	NC_007604	complement(952793..953806)	284	76.5202	47.2991	116.331	217	64.627	40.3895	109.053	43.8443
SYNPCC7942_RS04865	NAD(P)/FAD-dependent oxidoreductase	NC_007604	954141..955628	113	20.7478	12.8247	46.2867	85	17.2508	10.7811	42.7167	11.8029
SYNPCC7942_RS04870	ABC transporter ATP-binding protein	NC_007604	complement(955647..956714)	40	10.2326	6.325	16.3847	24	6.78629	4.24118	12.0612	5.28309
SYNPCC7942_RS04875	carbohydrate ABC transporter permease	NC_007604	complement(956719..957546)	24	7.91912	4.895	9.8308	16	5.83556	3.64701	8.0408	4.27101
SYNPCC7942_RS04880	sugar ABC transporter permease	NC_007604	complement(957546..958424)	16	4.9731	3.074	6.55387	22	7.55834	4.72368	11.0561	3.89884
SYNPCC7942_RS04885	ABC transporter substrate-binding protein	NC_007604	complement(958421..959737)	55	11.4097	7.0526	22.5289	48	11.0065	6.87864	24.1224	6.96562
SYNPCC7942_RS04890	carboxylating nicotinate-nucleotide diphosphorylase	NC_007604	959837..960685	123	39.5816	24.4664	50.3828	124	44.1069	27.5652	62.3162	26.0158
SYNPCC7942_RS04895	PD-(D/E)XK nuclease family protein	NC_007604	complement(960829..961620)	161	55.5388	34.3299	65.9483	129	49.1878	30.7405	64.8289	32.5352
SYNPCC7942_RS04900	EVE domain-containing protein	NC_007604	complement(961744..962208)	56	32.9027	20.338	22.9385	36	23.3799	14.6116	18.0918	17.4748
SYNPCC7942_RS04905	folate-binding protein	NC_007604	complement(962266..963300)	144	38.0118	23.496	58.9848	107	31.2202	19.5115	53.7728	21.5038
SYNPCC7942_RS04910	hypothetical protein	NC_007604	complement(963272..963790)	144	75.8038	46.8562	58.9848	90	52.3682	32.7282	45.2295	39.7922
SYNPCC7942_RS04915	GTP-binding protein	NC_007604	963926..965068	1468	350.894	216.896	601.317	986	260.509	162.809	495.514	189.852
SYNPCC7942_RS04920	cob(I)yrinic acid a,c-diamide adenosyltransferase	NC_007604	965072..965719	253	106.67	65.9352	103.633	178	82.954	51.8432	89.4539	58.8892
SYNPCC7942_RS04925	phosphoribosylglycinamide formyltransferase	NC_007604	complement(965726..966355)	32	13.8773	8.57791	13.1077	21	10.0663	6.29109	10.5535	7.4345
SYNPCC7942_RS04930	GTPase ObgE	NC_007604	complement(966530..967561)	88	23.2969	14.4004	36.0463	94	27.5068	17.1908	47.2397	15.7956
SYNPCC7942_RS04935	ABC transporter ATP-binding protein	NC_007604	967661..968848	46	10.5788	6.53903	18.8424	37	9.40541	5.87804	18.5943	6.20853
SYNPCC7942_RS04940	LytR family transcriptional regulator	NC_007604	968937..969950	80	21.555	13.3237	32.7693	72	21.4431	13.4011	36.1836	13.3624
SYNPCC7942_RS04945	16S rRNA (cytosine(967)-C(5))-methyltransferase	NC_007604	complement(969968..971323)	43	8.66373	5.35526	17.6135	21	4.67684	2.92285	10.5535	4.13906
SYNPCC7942_RS04950	methyltransferase	NC_007604	complement(971259..971639)	145	103.977	64.271	59.3944	103	81.6403	51.0222	51.7626	57.6466
SYNPCC7942_RS04955	hypothetical protein	NC_007604	971856..972374	87	45.7981	28.309	35.6366	81	47.1314	29.4554	40.7065	28.8822
SYNPCC7942_RS04960	3'(2'),5'-bisphosphate nucleotidase	NC_007604	972388..973350	91	25.8173	15.9583	37.2751	71	22.2651	13.9149	35.681	14.9366
SYNPCC7942_RS04965	hypothetical protein	NC_007604	complement(973359..973946)	58	26.9492	16.658	23.7578	57	29.2745	18.2955	28.6453	17.4768
SYNPCC7942_RS04970	hydroxymethylbilane synthase	NC_007604	974099..975061	318	90.2187	55.7664	130.258	249	78.0846	48.8	125.135	52.2832
SYNPCC7942_RS04975	hypothetical protein	NC_007604	975152..975358	26	34.3162	21.2117	10.65	11	16.0478	10.0293	5.52805	15.6205
SYNPCC7942_RS04980	dienelactone hydrolase family protein	NC_007604	complement(975368..976195)	78	25.7371	15.9088	31.9501	78	28.4483	17.7792	39.1989	16.844
SYNPCC7942_RS04985	C-3',4' desaturase CrtD	NC_007604	976311..977882	22	3.82354	2.36343	9.01157	19	3.65001	2.28112	9.54845	2.32227
SYNPCC7942_RS04990	DUF4912 domain-containing protein	NC_007604	complement(977903..979153)	195	42.5866	26.3239	79.8752	196	47.3142	29.5696	98.4998	27.9467
SYNPCC7942_RS04995	RidA family protein	NC_007604	979369..979761	28	19.4653	12.032	11.4693	34	26.1264	16.328	17.0867	14.18
SYNPCC7942_RS05000	UDP-glucose 6-dehydrogenase	NC_007604	complement(979758..981137)	82	16.2342	10.0348	33.5886	59	12.9112	8.069	29.6504	9.05188
SYNPCC7942_RS05005	16S rRNA (cytosine(1402)-N(4))-methyltransferase RsmH	NC_007604	complement(981254..982144)	22	6.74592	4.16982	9.01157	21	7.11761	4.44824	10.5535	4.30903
SYNPCC7942_RS05010	CBS domain-containing protein	NC_007604	982168..984897	67	6.70514	4.14462	27.4443	50	5.53095	3.45664	25.1275	3.80063
SYNPCC7942_RS05015	phosphoribulokinase	NC_007604	complement(985009..986010)	4153	1132.37	699.949	1701.14	3482	1049.43	655.855	1749.88	677.902
SYNPCC7942_RS05020	ferredoxin--NADP(+) reductase	NC_007604	986415..987626	3528	795.283	491.584	1445.13	3349	834.459	521.506	1683.04	506.545
SYNPCC7942_RS05025	hypothetical protein	NC_007604	987818..988033	267	337.717	208.752	109.368	205	286.611	179.121	103.023	193.936
SYNPCC7942_RS05030	DNA damage-inducible protein DinB	NC_007604	complement(988074..988577)	89	48.2453	29.8216	36.4559	57	34.1536	21.3448	28.6453	25.5832
SYNPCC7942_RS05035	LysE family translocator	NC_007604	complement(988653..989276)	62	27.1458	16.7795	25.3962	41	19.8423	12.4007	20.6045	14.5901
SYNPCC7942_RS05040	DUF87 domain-containing protein	NC_007604	complement(989800..991494)	91	14.6679	9.06659	37.2751	80	14.2532	8.90773	40.204	8.98716
SYNPCC7942_RS05045	hypothetical protein	NC_007604	991553..992167	271	120.39	74.416	111.006	197	96.735	60.4558	99.0023	67.4359
SYNPCC7942_RS05050	deoxyribose-phosphate aldolase	NC_007604	992187..992873	116	46.1315	28.515	47.5155	93	40.8807	25.549	46.7371	27.032
SYNPCC7942_RS05055	DNA repair protein RecO	NC_007604	992870..993670	58	19.783	12.2283	23.7578	34	12.8186	8.01112	17.0867	10.1197
SYNPCC7942_RS05060	MFS transporter	NC_007604	993654..995036	220	43.4607	26.8641	90.1157	183	39.9596	24.9733	91.9666	25.9187
SYNPCC7942_RS05065	glycosyltransferase family 1 protein	NC_007604	995080..996231	436	103.402	63.9155	178.593	321	84.1483	52.5896	161.319	58.2525
SYNPCC7942_RS05070	transcriptional repressor	NC_007604	complement(996280..996723)	224	137.835	85.1995	91.7541	145	98.6229	61.6356	72.8697	73.4176
SYNPCC7942_RS05075	DUF2488 family protein	NC_007604	complement(996948..997274)	438	365.95	226.203	179.412	295	272.437	170.263	148.252	198.233
SYNPCC7942_RS05080	hypothetical protein	NC_007604	complement(997379..997873)	479	264.379	163.419	196.206	333	203.157	126.966	167.349	145.192
SYNPCC7942_RS05090	proton extrusion protein PcxA	NC_007604	complement(998464..999729)	683	147.395	91.1085	279.768	447	106.627	66.6378	224.64	78.8732
SYNPCC7942_RS05095	hypothetical protein	NC_007604	999802..1001799	106	14.4946	8.95947	43.4194	97	14.6612	9.16269	48.7473	9.06108
SYNPCC7942_RS05100	DUF697 domain-containing protein	NC_007604	complement(1001766..1003154)	95	18.686	11.5503	38.9136	114	24.7854	15.4899	57.2907	13.5201
SYNPCC7942_RS05105	hypothetical protein	NC_007604	complement(1003177..1003746)	30	14.3795	8.8883	12.2885	31	16.424	10.2644	15.579	9.57635
SYNPCC7942_RS05110	DUF565 domain-containing protein	NC_007604	1003866..1004204	61	49.1616	30.388	24.9866	61	54.3404	33.9607	30.6555	32.1744
SYNPCC7942_RS05115	hypothetical protein	NC_007604	1004254..1005240	61	16.8853	10.4372	24.9866	37	11.3208	7.07508	18.5943	8.75615
SYNPCC7942_RS05120	50S ribosomal protein L32	NC_007604	complement(1005256..1005432)	2892	4463.97	2759.29	1184.61	2018	3443.03	2151.76	1014.15	2455.53
SYNPCC7942_RS05125	ATP-dependent zinc metalloprotease FtsH	NC_007604	1005621..1007519	834	119.988	74.1674	341.62	575	91.4398	57.1465	288.966	65.657
SYNPCC7942_RS05130	type I secretion C-terminal target domain-containing protein	NC_007604	complement(1008139..1011369)	136	11.5	7.10844	55.7079	158	14.7677	9.22926	79.4029	8.16885
SYNPCC7942_RS05135	aspartate kinase	NC_007604	complement(1011886..1013679)	366	55.7384	34.4533	149.92	282	47.47	29.667	141.719	32.0601
SYNPCC7942_RS05140	photosystem I reaction center subunit II	NC_007604	1013888..1014316	17248	10984.4	6789.75	7065.07	12591	8863.3	5539.24	6327.61	6164.49
SYNPCC7942_RS05145	anthranilate synthase component I family protein	NC_007604	1014434..1015987	283	49.7544	30.7544	115.922	236	45.8621	28.6621	118.602	29.7083
SYNPCC7942_RS05150	cupin domain-containing protein	NC_007604	complement(1015963..1016316)	11	8.48956	5.24761	4.50578	12	10.2369	6.39772	6.0306	5.82266
SYNPCC7942_RS05155	HAD family phosphatase	NC_007604	1016315..1016944	23	9.97432	6.16537	9.42118	19	9.10763	5.69194	9.54845	5.92865
SYNPCC7942_RS05160	tetratricopeptide repeat protein	NC_007604	1017044..1018123	335	84.7456	52.3833	137.222	215	60.1184	37.5718	108.048	44.9776
SYNPCC7942_RS05165	hypothetical protein	NC_007604	1018424..1018669	15	16.6591	10.2974	6.14425	7	8.59321	5.37044	3.51785	7.83393
SYNPCC7942_RS05170	class II fumarate hydratase	NC_007604	complement(1018904..1020295)	360	70.6576	43.6752	147.462	251	54.4537	34.0315	126.14	38.8534
SYNPCC7942_RS05175	formyltetrahydrofolate deformylase	NC_007604	complement(1020332..1021186)	127	40.582	25.0847	52.0213	72	25.4307	15.8933	36.1836	20.489
SYNPCC7942_RS05180	transcriptional regulator	NC_007604	complement(1021351..1021950)	32	14.5712	9.00681	13.1077	32	16.1061	10.0657	16.0816	9.53627
SYNPCC7942_RS05185	rRNA pseudouridine synthase	NC_007604	complement(1021969..1022700)	87	32.4716	20.0715	35.6366	66	27.2286	17.0169	33.1683	18.5442
SYNPCC7942_RS05190	PAS domain-containing protein	NC_007604	complement(1022715..1023956)	58	12.7586	7.88639	23.7578	57	13.8594	8.66164	28.6453	8.27402
SYNPCC7942_RS05195	response regulator transcription factor	NC_007604	complement(1023969..1024742)	206	72.7147	44.9468	84.381	169	65.9384	41.2091	84.9309	43.0779
SYNPCC7942_RS05200	hypothetical protein	NC_007604	complement(1024918..1025163)	61	67.7471	41.8762	24.9866	52	63.8353	39.8947	26.1326	40.8854
SYNPCC7942_RS05205	hypothetical protein	NC_007604	complement(1025389..1025625)	74	85.3059	52.7297	30.3116	52	66.2594	41.4097	26.1326	47.0697
SYNPCC7942_RS05210	hybrid sensor histidine kinase/response regulator	NC_007604	complement(1025629..1028415)	527	51.6618	31.9334	215.868	501	54.2867	33.9272	251.778	32.9303
SYNPCC7942_RS05215	methyl-accepting chemotaxis protein	NC_007604	complement(1028418..1030937)	302	32.7418	20.2385	123.704	311	37.2694	23.292	156.293	21.7653
SYNPCC7942_RS05220	chemotaxis protein CheW	NC_007604	complement(1030953..1031435)	159	89.9386	55.5933	65.129	111	69.4014	43.3733	55.783	49.4833
SYNPCC7942_RS05225	hypothetical protein	NC_007604	complement(1031484..1031696)	29	37.1975	22.9927	11.8789	15	21.2669	13.291	7.53825	18.1419
SYNPCC7942_RS05230	YebC/PmpR family DNA-binding transcriptional regulator	NC_007604	complement(1031697..1032458)	90	32.2688	19.9462	36.8655	72	28.5345	17.833	36.1836	18.8896
SYNPCC7942_RS05235	hypothetical protein	NC_007604	1032577..1033212	27	11.5985	7.16933	11.0596	15	7.12241	4.45124	7.53825	5.81029
SYNPCC7942_RS05240	4-alpha-glucanotransferase	NC_007604	1033300..1034799	64	11.6569	7.20545	26.2155	70	14.0929	8.80752	35.1785	8.00648
SYNPCC7942_RS05245	o-succinylbenzoate synthase	NC_007604	1034796..1035746	39	11.2042	6.92558	15.975	33	10.4791	6.54908	16.5841	6.73733
SYNPCC7942_RS05250	2-succinylbenzoate--CoA ligase	NC_007604	1035731..1037074	13	2.64265	1.63349	5.32502	15	3.37042	2.10639	7.53825	1.86994
SYNPCC7942_RS05255	DUF1350 domain-containing protein	NC_007604	complement(1037049..1037837)	107	37.0512	22.9023	43.829	78	29.8545	18.658	39.1989	20.7801
SYNPCC7942_RS05260	DMT family transporter	NC_007604	complement(1038106..1039098)	31	8.5292	5.27211	12.6981	31	9.42768	5.89195	15.579	5.58203
SYNPCC7942_RS05265	tetratricopeptide repeat protein	NC_007604	1039168..1039638	57	33.0636	20.4374	23.3481	49	31.4172	19.6346	24.6249	20.036
SYNPCC7942_RS05270	fibronectin/fibrinogen-binding protein	NC_007604	complement(1039971..1041725)	88	13.6994	8.46794	36.0463	79	13.5939	8.49566	39.7014	8.4818
SYNPCC7942_RS05275	DUF370 domain-containing protein	NC_007604	1041800..1042114	7	6.07132	3.75284	2.86732	6	5.75219	3.59491	3.0153	3.67387
SYNPCC7942_RS05280	alpha/beta fold hydrolase	NC_007604	complement(1042384..1043340)	181	51.6729	31.9403	74.1406	191	60.2718	37.6676	95.987	34.804
SYNPCC7942_RS05285	branched-chain amino acid transaminase	NC_007604	1043944..1044858	171	51.0588	31.5607	70.0444	156	51.4868	32.1774	78.3978	31.869
SYNPCC7942_RS05290	histidinol-phosphate transaminase	NC_007604	1044888..1046009	180	43.8304	27.0927	73.731	171	46.0252	28.7641	85.936	27.9284
SYNPCC7942_RS05295	hypothetical protein	NC_007604	complement(1046015..1046194)	867	1315.96	813.427	355.138	502	842.217	526.354	252.28	669.891
SYNPCC7942_RS05300	circularly permuted type 2 ATP-grasp protein	NC_007604	1046506..1047972	540	100.568	62.1635	221.193	413	85.0183	53.1333	207.553	57.6484
SYNPCC7942_RS05305	alpha-E domain-containing protein	NC_007604	1047992..1048948	492	140.459	86.8211	201.531	371	117.072	73.1659	186.446	79.9935
SYNPCC7942_RS05310	transglutaminase family protein	NC_007604	1048952..1049815	139	43.9539	27.169	56.9367	95	33.2049	20.7518	47.7422	23.9604
SYNPCC7942_RS05315	proteasome-type protease	NC_007604	complement(1049766..1050560)	103	35.397	21.8797	42.1905	56	21.2723	13.2944	28.1428	17.5871
SYNPCC7942_RS05320	hypothetical protein	NC_007604	1050754..1051257	267	144.736	89.4649	109.368	167	100.064	62.5364	83.9258	76.0007
SYNPCC7942_RS05325	biosynthetic arginine decarboxylase	NC_007604	1051299..1053254	674	94.1428	58.192	276.082	487	75.1887	46.9902	244.742	52.5911
SYNPCC7942_RS05330	hypothetical protein	NC_007604	1053264..1053851	51	23.6967	14.6475	20.8904	35	17.9756	11.2341	17.5892	12.9408
SYNPCC7942_RS05335	nuclear transport factor 2 family protein	NC_007604	complement(1053877..1054353)	50	28.6383	17.7021	20.4808	50	31.6551	19.7833	25.1275	18.7427
SYNPCC7942_RS05340	GIY-YIG nuclease family protein	NC_007604	1054722..1055279	37	18.116	11.198	15.1558	33	17.8596	11.1616	16.5841	11.1798
SYNPCC7942_RS05345	hypothetical protein	NC_007604	1055645..1055980	97	78.873	48.7534	39.7328	78	70.1048	43.8129	39.1989	46.2831
SYNPCC7942_RS05350	phosphatidate cytidylyltransferase	NC_007604	complement(1055969..1056622)	53	22.1408	13.6858	21.7097	44	20.3174	12.6976	22.1122	13.1917
SYNPCC7942_RS05355	FAD-dependent thymidylate synthase	NC_007604	complement(1056740..1057462)	145	54.7931	33.869	59.3944	114	47.6167	29.7587	57.2907	31.8138
SYNPCC7942_RS05360	SpoIID/LytB domain-containing protein	NC_007604	complement(1057543..1059114)	95	16.5108	10.2057	38.9136	89	17.0974	10.6852	44.7269	10.4455
SYNPCC7942_RS05365	hypothetical protein	NC_007604	1059261..1059689	91	57.9535	35.8225	37.2751	77	54.2033	33.8751	38.6963	34.8488
SYNPCC7942_RS05370	phycocyanin subunit beta	NC_007604	1060318..1060839	29969	15685.5	9695.58	12275.8	27573	15951.7	9969.2	13856.8	9832.39
SYNPCC7942_RS05375	phycocyanin subunit alpha	NC_007604	1060891..1061382	20937	11626.4	7186.57	8576.14	20008	12280.9	7675.13	10055	7430.85
SYNPCC7942_RS05380	photosystem I reaction center subunit XII	NC_007604	1061488..1062309	5711	1898.17	1173.31	2339.32	5743	2109.89	1318.6	2886.14	1245.96
SYNPCC7942_RS05385	photosystem I reaction center subunit XII	NC_007604	1062357..1063226	3623	1137.75	703.269	1484.04	4266	1480.79	925.441	2143.88	814.355
SYNPCC7942_RS05390	photosystem I reaction center subunit XII	NC_007604	1063318..1063563	1007	1118.38	691.3	412.484	1207	1481.72	926.017	606.578	808.659
SYNPCC7942_RS05395	phycocyanin subunit beta	NC_007604	1064073..1064594	10803	5654.18	3494.99	4425.09	9341	5404	3377.3	4694.32	3436.15
SYNPCC7942_RS05400	phycocyanin subunit alpha	NC_007604	1064646..1065137	1704	946.238	584.893	697.987	1473	904.129	565.047	740.256	574.97
SYNPCC7942_RS05405	HEAT repeat domain-containing protein	NC_007604	1065228..1066049	223	74.1189	45.8147	91.3445	177	65.027	40.6395	88.9513	43.2271
SYNPCC7942_RS05410	phycobilisome maturation protein	NC_007604	1066056..1066679	44	19.2648	11.908	18.0231	28	13.5508	8.46877	14.0714	10.1884
SYNPCC7942_RS05415	helix-turn-helix domain-containing protein	NC_007604	1066706..1067488	218	76.066	47.0183	89.2964	195	75.2082	47.0024	97.9972	47.0103
SYNPCC7942_RS05420	thiamine phosphate synthase	NC_007604	1067527..1068558	249	65.9197	40.7466	101.995	206	60.2809	37.6734	103.525	39.21
SYNPCC7942_RS05425	thiamine biosynthesis protein ThiS	NC_007604	1068576..1068788	18	23.0881	14.2713	7.3731	14	19.8491	12.405	7.0357	13.3382
SYNPCC7942_RS05430	DUF1517 domain-containing protein	NC_007604	1068901..1069833	759	222.257	137.383	310.899	795	257.323	160.817	399.527	149.1
SYNPCC7942_RS05435	SAM-dependent DNA methyltransferase	NC_007604	1070025..1072052	91	12.2594	7.57784	37.2751	85	12.6574	7.91039	42.7167	7.74412
SYNPCC7942_RS05440	hypothetical protein	NC_007604	1072074..1072274	21	28.5443	17.6439	8.60195	7	10.5171	6.57278	3.51785	12.1084
SYNPCC7942_RS05445	DUF4351 domain-containing protein	NC_007604	1072278..1073213	297	86.6915	53.5862	121.656	222	71.6258	44.7635	111.566	49.1748
SYNPCC7942_RS05450	DUF4351 domain-containing protein	NC_007604	1073253..1073480	228	273.21	168.878	93.3926	170	225.168	140.722	85.4335	154.8
SYNPCC7942_RS05455	DUF4351 domain-containing protein	NC_007604	1073494..1073742	115	126.181	77.9957	47.1059	83	100.663	62.9109	41.7116	70.4533
SYNPCC7942_RS05460	restriction endonuclease subunit S	NC_007604	1074007..1075368	1678	336.597	208.059	687.337	1567	347.444	217.139	787.496	212.599
SYNPCC7942_RS05465	type I restriction endonuclease subunit R	NC_007604	1075365..1078484	273	23.9058	14.7768	111.825	196	18.9712	11.8563	98.4998	13.3165
SYNPCC7942_RS05470	hypothetical protein	NC_007604	1078489..1078737	6	6.58336	4.06934	2.4577	4	4.85124	3.03185	2.0102	3.55059
SYNPCC7942_RS05475	hypothetical protein	NC_007604	1078734..1079282	7	3.48355	2.15327	2.86732	2	1.10015	0.68755	1.0051	1.42041
SYNPCC7942_RS05480	2-oxo acid dehydrogenase subunit E2	NC_007604	1079478..1080773	177	37.3133	23.0643	72.5021	163	37.9818	23.7372	81.9156	23.4008
SYNPCC7942_RS05485	hypothetical protein	NC_007604	complement(1080999..1081727)	50	18.7387	11.5828	20.4808	41	16.9843	10.6146	20.6045	11.0987
SYNPCC7942_RS05490	oxidoreductase	NC_007604	complement(1081730..1082851)	44	10.7141	6.62265	18.0231	39	10.497	6.56022	19.5994	6.59144
SYNPCC7942_RS05495	bifunctional nuclease family protein	NC_007604	complement(1083147..1083647)	166	90.5245	55.9555	67.9964	140	84.3884	52.7397	70.357	54.3476
SYNPCC7942_RS05500	P-loop NTPase family protein	NC_007604	complement(1083771..1084322)	61	30.1916	18.6622	24.9866	61	33.3721	20.8563	30.6555	19.7593
SYNPCC7942_RS05505	ribonuclease PH	NC_007604	1084451..1085167	29	11.0503	6.83048	11.8789	26	10.9508	6.84386	13.0663	6.83717
SYNPCC7942_RS05510	hypothetical protein	NC_007604	complement(1085257..1085562)	21	18.7497	11.5896	8.60195	11	10.8558	6.78451	5.52805	9.18707
SYNPCC7942_RS05515	hypothetical protein	NC_007604	complement(1085645..1086433)	2	0.692546	0.42808	0.819233	3	1.14825	0.717614	1.50765	0.572847
SYNPCC7942_RS05520	YbjN domain-containing protein	NC_007604	complement(1086581..1086997)	76	49.7936	30.7787	31.1309	61	44.176	27.6084	30.6555	29.1935
SYNPCC7942_RS05525	DUF3067 family protein	NC_007604	1087327..1087638	27	23.6431	14.6144	11.0596	28	27.1017	16.9375	14.0714	15.776
SYNPCC7942_RS05530	hypothetical protein	NC_007604	1087780..1088688	347	104.295	64.467	142.137	229	76.0789	47.5465	115.084	56.0068
SYNPCC7942_RS05535	ATP-dependent DNA helicase RecG	NC_007604	1088698..1091151	225	25.0498	15.4839	92.1637	172	21.1664	13.2282	86.4386	14.356
SYNPCC7942_RS05540	hypothetical protein	NC_007604	1091473..1091658	37	54.3481	33.5939	15.1558	37	60.0733	37.5436	18.5943	35.5688
SYNPCC7942_RS05545	K+ transporter Trk	NC_007604	1091781..1093124	576	117.09	72.3761	235.939	503	113.022	70.6343	252.783	71.5052
SYNPCC7942_RS05550	TrkA family potassium uptake protein	NC_007604	1093131..1093832	367	142.832	88.2879	150.329	242	104.105	65.0617	121.617	76.6748
SYNPCC7942_RS05555	cation-translocating P-type ATPase	NC_007604	1094736..1097516	80	7.85932	4.85804	32.7693	53	5.75529	3.59685	26.6351	4.22744
SYNPCC7942_RS05560	glycosyltransferase family 2 protein	NC_007604	1097799..1099175	70	13.8886	8.58492	28.6732	94	20.6151	12.8837	47.2397	10.7343
SYNPCC7942_RS05565	hypothetical protein	NC_007604	complement(1099185..1099511)	5	4.17752	2.58223	2.04808	6	5.5411	3.46298	3.0153	3.02261
SYNPCC7942_RS05570	1,4-alpha-glucan branching protein GlgB	NC_007604	1099720..1102044	208	24.442	15.1082	85.2003	190	24.6788	15.4233	95.4845	15.2658
SYNPCC7942_RS05575	uroporphyrinogen decarboxylase	NC_007604	1102104..1103168	980	251.404	155.399	401.424	815	231.1	144.429	409.578	149.914
SYNPCC7942_RS05580	NAD(P)-dependent oxidoreductase	NC_007604	1103190..1104164	319	89.3886	55.2533	130.668	246	76.1944	47.6187	123.627	51.436
SYNPCC7942_RS05585	plastocyanin	NC_007604	1104193..1104570	2245	1622.63	1002.99	919.589	2176	1738.44	1086.46	1093.55	1044.73
SYNPCC7942_RS05590	ATP-dependent chaperone ClpB	NC_007604	1104737..1107361	628	65.3621	40.402	257.239	529	60.8582	38.0341	265.849	39.218
SYNPCC7942_RS05595	TPM domain-containing protein	NC_007604	complement(1107477..1108274)	227	77.7175	48.0391	92.983	185	70.0102	43.7538	92.9717	45.8965
SYNPCC7942_RS05600	SAM-dependent methyltransferase	NC_007604	1108372..1109535	54	12.6747	7.83453	22.1193	51	13.2315	8.26921	25.63	8.05187
SYNPCC7942_RS05605	class I SAM-dependent methyltransferase	NC_007604	complement(1110004..1110663)	173	71.614	44.2664	70.8637	139	63.6009	39.7482	69.8544	42.0073
SYNPCC7942_RS05610	anhydro-N-acetylmuramic acid kinase	NC_007604	complement(1110644..1111780)	131	31.478	19.4573	53.6598	100	26.5602	16.5992	50.255	18.0282
SYNPCC7942_RS05615	TenA family transcriptional regulator	NC_007604	complement(1111918..1112535)	25	11.0522	6.83162	10.2404	25	12.2164	7.63481	12.5637	7.23322
SYNPCC7942_RS05620	hypothetical protein	NC_007604	1112853..1113278	78	50.0243	30.9213	31.9501	53	37.5715	23.4808	26.6351	27.201
SYNPCC7942_RS05625	phosphomethylpyrimidine synthase	NC_007604	complement(1113354..1114724)	417	83.0988	51.3654	170.81	524	115.421	72.1341	263.336	61.7498
SYNPCC7942_RS05630	DUF445 family protein	NC_007604	complement(1115020..1116258)	34	7.49728	4.63425	13.927	22	5.36221	3.35118	11.0561	3.99272
SYNPCC7942_RS05635	2-phytyl-1,4-naphtoquinone methyltransferase	NC_007604	complement(1116261..1116962)	41	15.9567	9.86322	16.7943	37	15.9169	9.94745	18.5943	9.90533
SYNPCC7942_RS05640	chromosomal replication initiator protein DnaA	NC_007604	complement(1117103..1118551)	305	57.5079	35.547	124.933	212	44.1835	27.6131	106.541	31.5801
SYNPCC7942_RS05645	PDZ domain-containing protein	NC_007604	1118661..1119818	243	57.3315	35.4381	99.5368	248	64.6749	40.4194	124.632	37.9287
SYNPCC7942_RS05650	hypothetical protein	NC_007604	1119830..1120258	52	33.1163	20.47	21.3001	52	36.6048	22.8767	26.1326	21.6733
SYNPCC7942_RS05655	glucosamine-6-phosphate deaminase	NC_007604	complement(1120323..1121054)	18	6.71827	4.15273	7.3731	21	8.66365	5.41446	10.5535	4.78359
SYNPCC7942_RS05660	rod shape-determining protein RodA	NC_007604	complement(1121152..1122417)	111	23.9544	14.8068	45.4674	97	23.1383	14.4606	48.7473	14.6337
SYNPCC7942_RS05665	iron-sulfur cluster carrier protein ApbC	NC_007604	complement(1122449..1123534)	85	21.3838	13.2179	34.8174	95	26.4172	16.5098	47.7422	14.8638
SYNPCC7942_RS05670	DUF1817 domain-containing protein	NC_007604	complement(1123678..1124148)	72	41.7645	25.8157	29.4924	53	33.9819	21.2374	26.6351	23.5266
SYNPCC7942_RS05675	hypothetical protein	NC_007604	complement(1124289..1125089)	128	43.659	26.9867	52.4309	96	36.1936	22.6196	48.2448	24.8032
SYNPCC7942_RS05680	HU family DNA-binding protein	NC_007604	1125373..1125648	85	84.1406	52.0094	34.8174	69	75.4975	47.1832	34.6759	49.5963
SYNPCC7942_RS05685	threonine-phosphate decarboxylase	NC_007604	1125667..1126740	57	14.4999	8.96278	23.3481	39	10.9661	6.85342	19.5994	7.9081
SYNPCC7942_RS05690	response regulator	NC_007604	1126901..1127527	282	122.879	75.9545	115.512	206	99.2184	62.0078	103.525	68.9812
SYNPCC7942_RS05695	serine/threonine protein kinase	NC_007604	complement(1127864..1129447)	49	8.45156	5.22412	20.0712	36	6.86341	4.28938	18.0918	4.75675
SYNPCC7942_RS05700	RluA family pseudouridine synthase	NC_007604	complement(1129444..1130385)	46	13.3414	8.24668	18.8424	29	9.29693	5.81024	14.5739	7.02846
SYNPCC7942_RS05705	AI-2E family transporter	NC_007604	complement(1130382..1131473)	81	20.2655	12.5266	33.1789	67	18.5287	11.5797	33.6708	12.0532
SYNPCC7942_RS05710	ribosome biogenesis GTPase YlqF	NC_007604	complement(1131480..1132343)	56	17.708	10.9458	22.9385	72	25.1658	15.7277	36.1836	13.3367
SYNPCC7942_RS05715	universal stress protein	NC_007604	complement(1132340..1132720)	46	32.9859	20.3894	18.8424	52	41.2165	25.7588	26.1326	23.0741
SYNPCC7942_RS05720	phosphoglycerate kinase	NC_007604	1132968..1134176	694	156.83	96.9405	284.274	657	164.109	102.562	330.175	99.7512
SYNPCC7942_RS05725	hypothetical protein	NC_007604	1134381..1135043	1548	637.901	394.303	634.087	1550	706.01	441.23	778.952	417.766
SYNPCC7942_RS05730	mercuric reductase	NC_007604	complement(1135064..1136614)	207	36.4632	22.5388	84.7906	170	33.1001	20.6864	85.4335	21.6126
SYNPCC7942_RS05735	TVP38/TMEM64 family protein	NC_007604	complement(1136617..1137294)	76	30.6253	18.9302	31.1309	57	25.3885	15.8669	28.6453	17.3986
SYNPCC7942_RS05740	high light inducible protein	NC_007604	complement(1137860..1138015)	29	50.789	31.3939	11.8789	27	52.2675	32.6653	13.5688	32.0296
SYNPCC7942_RS05745	serine/threonine protein kinase	NC_007604	complement(1138464..1140623)	214	27.068	16.7314	87.658	218	30.4786	19.048	109.556	17.8897
SYNPCC7942_RS05750	30S ribosomal protein S18	NC_007604	1141051..1141266	409	517.327	319.773	167.533	294	411.042	256.886	147.75	288.329
SYNPCC7942_RS05755	RNB domain-containing ribonuclease	NC_007604	1141288..1143300	292	39.631	24.4969	119.608	220	33.0044	20.6265	110.561	22.5617
SYNPCC7942_RS05760	sensor histidine kinase	NC_007604	1143397..1144332	682	199.069	123.05	279.359	616	198.746	124.209	309.571	123.629
SYNPCC7942_RS05765	ABC transporter permease	NC_007604	complement(1144390..1145223)	266	87.1388	53.8626	108.958	180	65.1777	40.7337	90.459	47.2982
SYNPCC7942_RS05770	TldD/PmbA family protein	NC_007604	1145373..1146842	636	118.205	73.0654	260.516	556	114.222	71.3846	279.418	72.225
SYNPCC7942_RS05775	DUF4214 domain-containing protein	NC_007604	1147349..1148437	51	12.7949	7.90887	20.8904	39	10.8151	6.75902	19.5994	7.33394
SYNPCC7942_RS05780	hypothetical protein	NC_007604	1148540..1149388	27	8.68864	5.37067	11.0596	25	8.89252	5.5575	12.5637	5.46408
SYNPCC7942_RS05785	serine/threonine-protein phosphatase	NC_007604	1149445..1151259	248	37.3311	23.0753	101.585	191	31.7797	19.8611	95.987	21.4682
SYNPCC7942_RS05790	ferredoxin:thioredoxin reductase	NC_007604	1151398..1151619	1210	1489.12	920.459	495.636	1074	1460.98	913.058	539.739	916.758
SYNPCC7942_RS05795	HlyD family efflux transporter periplasmic adaptor subunit	NC_007604	complement(1151670..1153373)	105	16.8351	10.4062	43.0097	78	13.8235	8.63917	39.1989	9.52268
SYNPCC7942_RS05800	peptidase domain-containing ABC transporter	NC_007604	complement(1153415..1155559)	112	14.2655	8.81785	45.8771	99	13.938	8.71074	49.7524	8.76429
SYNPCC7942_RS05805	hypothetical protein	NC_007604	complement(1155654..1155923)	98	99.165	61.2963	40.1424	114	127.507	79.6871	57.2907	70.4917
SYNPCC7942_RS05810	gamma-glutamylcyclotransferase	NC_007604	complement(1157413..1157931)	50	26.3208	16.2695	20.4808	31	18.0379	11.273	15.579	13.7713
SYNPCC7942_RS05815	DUF3458 domain-containing protein	NC_007604	1158027..1160624	374	39.3304	24.3111	153.197	341	39.6376	24.7721	171.37	24.5416
SYNPCC7942_RS05820	DUF561 domain-containing protein	NC_007604	complement(1160762..1161508)	1432	523.743	323.739	586.571	1144	462.485	289.036	574.917	306.387
SYNPCC7942_RS05825	tRNA lysidine(34) synthetase TilS	NC_007604	1161580..1162590	8	2.1619	1.33632	3.27693	8	2.38963	1.49343	4.0204	1.41488
SYNPCC7942_RS05830	hypothetical protein	NC_007604	complement(1162565..1164235)	972	158.923	98.234	398.147	737	133.194	83.2411	370.379	90.7376
SYNPCC7942_RS05835	FAD-dependent oxidoreductase	NC_007604	complement(1164350..1166107)	55	8.54751	5.28343	22.5289	23	3.95095	2.4692	11.5586	3.87631
SYNPCC7942_RS05840	nitrogenase	NC_007604	complement(1166126..1166812)	109	43.3477	26.7943	44.6482	75	32.9683	20.604	37.6912	23.6991
SYNPCC7942_RS05845	methionine--tRNA ligase	NC_007604	1166949..1168526	362	62.6755	38.7413	148.281	242	46.3128	28.9438	121.617	33.8425
SYNPCC7942_RS05850	NYN domain-containing protein	NC_007604	1168605..1169201	879	402.263	248.649	360.053	595	300.978	188.1	299.017	218.375
SYNPCC7942_RS05855	LPS export ABC transporter periplasmic protein LptC	NC_007604	1169424..1170455	184	48.7118	30.11	75.3695	191	55.8916	34.9302	95.987	32.5201
SYNPCC7942_RS05860	tRNA-Pro	NC_007604	complement(1170702..1170775)	38	140.297	86.7209	15.5654	26	106.105	66.3115	13.0663	76.5162
SYNPCC7942_RS05865	Grx4 family monothiol glutaredoxin	NC_007604	complement(1170843..1171166)	540	455.349	281.463	221.193	370	344.865	215.528	185.943	248.495
SYNPCC7942_RS05870	BolA family transcriptional regulator	NC_007604	complement(1171215..1171472)	287	303.919	187.86	117.56	214	250.488	156.546	107.546	172.203
SYNPCC7942_RS05875	hypothetical protein	NC_007604	complement(1171571..1172278)	29	11.1908	6.9173	11.8789	17	7.25117	4.53172	8.54335	5.72451
SYNPCC7942_RS05880	HD domain-containing protein	NC_007604	1172695..1173912	283	63.4797	39.2384	115.922	205	50.8275	31.7653	103.023	35.5019
SYNPCC7942_RS05885	SDR family oxidoreductase	NC_007604	complement(1173913..1174890)	143	39.9478	24.6927	58.5752	130	40.1418	25.0872	65.3315	24.8899
SYNPCC7942_RS05890	tRNA-Pro	NC_007604	1174969..1175042	4	14.7681	9.12852	1.63847	0	0	0	0	4.56426
SYNPCC7942_RS05895	DUF305 domain-containing protein	NC_007604	complement(1175078..1175734)	281	116.852	72.2292	115.102	213	97.9054	61.1873	107.043	66.7083
SYNPCC7942_RS05900	bifunctional pantoate--beta-alanine ligase/(d)CMP kinase	NC_007604	complement(1175883..1177466)	164	28.2868	17.4848	67.1771	139	26.5004	16.5618	69.8544	17.0233
SYNPCC7942_RS05905	septal ring lytic transglycosylase RlpA family protein	NC_007604	complement(1177670..1178677)	2133	578.131	357.357	873.712	1754	525.487	328.41	881.473	342.883
SYNPCC7942_RS05910	hypothetical protein	NC_007604	complement(1179295..1181139)	36	5.33092	3.29517	14.7462	40	6.54721	4.09176	20.102	3.69347
SYNPCC7942_RS05915	DUF697 domain-containing protein	NC_007604	complement(1181136..1182542)	46	8.93222	5.52123	18.8424	27	5.79512	3.62173	13.5688	4.57148
SYNPCC7942_RS05920	hypothetical protein	NC_007604	1182479..1183195	26	9.90718	6.12387	10.65	17	7.16015	4.47483	8.54335	5.29935
SYNPCC7942_RS05925	PD-(D/E)XK nuclease family protein	NC_007604	1183497..1186094	180	18.9291	11.7005	73.731	162	18.8308	11.7685	81.4131	11.7345
SYNPCC7942_RS05930	hypothetical protein	NC_007604	1186081..1189266	392	33.6152	20.7784	160.57	283	26.8246	16.7644	142.222	18.7714
SYNPCC7942_RS05935	EAL domain-containing protein	NC_007604	complement(1189305..1192448)	4047	351.679	217.382	1657.72	3796	364.616	227.872	1907.68	222.627
SYNPCC7942_RS05940	MarR family transcriptional regulator	NC_007604	complement(1192792..1193292)	22	11.9972	7.41578	9.01157	20	12.0555	7.53424	10.051	7.47501
SYNPCC7942_RS05945	NAD-dependent epimerase/dehydratase family protein	NC_007604	1193397..1194299	6	1.81535	1.12211	2.4577	10	3.3443	2.09006	5.0255	1.60609
SYNPCC7942_RS05950	DMT family transporter	NC_007604	1194348..1194842	2	1.10388	0.682334	0.819233	2	1.22016	0.762556	1.0051	0.722445
SYNPCC7942_RS05955	DMT family transporter	NC_007604	1194846..1195301	9	5.39229	3.33311	3.68655	9	5.96033	3.72499	4.52295	3.52905
SYNPCC7942_RS05960	MFS transporter	NC_007604	1195317..1196492	6	1.39393	0.861621	2.4577	12	3.08153	1.92584	6.0306	1.39373
SYNPCC7942_RS05965	hypothetical protein	NC_007604	1196916..1197128	34663	44461.3	27482.7	14198.5	34961	49567.5	30977.8	17569.6	29230.2
SYNPCC7942_RS05970	hypothetical protein	NC_007604	1197417..1198841	1663	318.84	197.083	681.192	1522	322.547	201.58	764.881	199.331
SYNPCC7942_RS05975	phosphorylase	NC_007604	complement(1198844..1199239)	4	2.75969	1.70583	1.63847	3	2.2878	1.42979	1.50765	1.56781
SYNPCC7942_RS05980	hypothetical protein	NC_007604	1199437..1200762	55	11.3322	7.00473	22.5289	45	10.2485	6.40495	22.6147	6.70484
SYNPCC7942_RS05985	phycobiliprotein lyase	NC_007604	complement(1200773..1201330)	108	52.8793	32.686	44.2386	55	29.766	18.6027	27.6402	25.6443
SYNPCC7942_RS05990	nickel pincer cofactor biosynthesis protein LarB	NC_007604	complement(1201327..1202109)	16	5.58283	3.45088	6.55387	17	6.55662	4.09764	8.54335	3.77426
SYNPCC7942_RS05995	ABC transporter substrate-binding protein	NC_007604	complement(1202102..1203865)	197	30.5115	18.8599	80.6945	143	24.481	15.2998	71.8646	17.0798
SYNPCC7942_RS06000	2-C-methyl-D-erythritol 2,4-cyclodiphosphate synthase	NC_007604	complement(1203837..1204319)	81	45.8178	28.3211	33.1789	71	44.3919	27.7433	35.681	28.0322
SYNPCC7942_RS06005	cryptochrome/photolyase family protein	NC_007604	complement(1204598..1206109)	104	18.7922	11.6159	42.6001	79	15.7786	9.86103	39.7014	10.7385
SYNPCC7942_RS06010	apolipoprotein N-acyltransferase	NC_007604	complement(1206148..1207596)	31	5.84506	3.61298	12.6981	24	5.0019	3.12601	12.0612	3.36949
SYNPCC7942_RS06015	DUF2064 domain-containing protein	NC_007604	1207866..1209134	25	5.38238	3.32698	10.2404	28	6.66329	4.16431	14.0714	3.74565
SYNPCC7942_RS06020	photosystem II reaction center protein L	NC_007604	complement(1209424..1209546)	1150	2554.4	1578.94	471.059	834	2047.64	1279.7	419.127	1429.32
SYNPCC7942_RS06025	cytochrome b559 subunit beta	NC_007604	complement(1209559..1209693)	1245	2519.6	1557.43	509.973	895	2002.08	1251.23	449.782	1404.33
SYNPCC7942_RS06030	cytochrome b559 subunit alpha	NC_007604	complement(1209715..1209966)	3102	3363.08	2078.8	1270.63	2257	2704.73	1690.36	1134.26	1884.58
SYNPCC7942_RS06035	photosynthesis system II assembly factor Ycf48	NC_007604	complement(1210031..1211080)	341	88.7281	54.845	139.679	380	109.292	68.3032	190.969	61.5741
SYNPCC7942_RS06040	rubredoxin	NC_007604	complement(1211113..1211529)	186	121.863	75.3267	76.1887	183	132.528	82.8251	91.9666	79.0759
SYNPCC7942_RS06045	hypothetical protein	NC_007604	1211742..1212104	426	320.626	198.187	174.497	379	315.301	197.051	190.466	197.619
SYNPCC7942_RS06050	NAD(P)H-quinone oxidoreductase subunit K	NC_007604	1212095..1212802	320	123.485	76.3289	131.077	337	143.744	89.8346	169.359	83.0817
SYNPCC7942_RS06055	NAD(P)H-quinone oxidoreductase subunit J	NC_007604	1212795..1213313	269	141.606	87.53	110.187	323	187.944	117.458	162.324	102.494
SYNPCC7942_RS06060	hypothetical protein	NC_007604	1213471..1214214	230	84.4599	52.2068	94.2118	229	92.9512	58.0911	115.084	55.1489
SYNPCC7942_RS06065	6-carboxytetrahydropterin synthase	NC_007604	1214278..1215141	445	140.716	86.9798	182.279	362	126.528	79.0755	181.923	83.0276
SYNPCC7942_RS06070	hypothetical protein	NC_007604	1215373..1215648	37	36.6259	22.6394	15.1558	26	28.4483	17.7792	13.0663	20.2093
SYNPCC7942_RS06075	riboflavin deaminase	NC_007604	1215652..1216350	21	8.20801	5.07358	8.60195	16	6.9125	4.32006	8.0408	4.69682
SYNPCC7942_RS06080	N-acetyltransferase	NC_007604	1216357..1217532	95	22.0705	13.6423	38.9136	54	13.8669	8.66629	27.1377	11.1543
SYNPCC7942_RS06085	DUF4346 domain-containing protein	NC_007604	1217650..1218042	109	75.7757	46.8388	44.6482	91	69.9264	43.7014	45.732	45.2701
SYNPCC7942_RS06090	molybdenum cofactor guanylyltransferase	NC_007604	complement(1218046..1218630)	11	5.13727	3.17548	4.50578	20	10.3244	6.4524	10.051	4.81394
SYNPCC7942_RS06095	leucyl aminopeptidase	NC_007604	complement(1218720..1220180)	85	15.8951	9.82519	34.8174	134	27.6979	17.3102	67.3417	13.5677
SYNPCC7942_RS06100	guanylate kinase	NC_007604	1220349..1220900	96	47.5147	29.37	39.3232	76	41.5783	25.9849	38.1938	27.6775
SYNPCC7942_RS06105	hypothetical protein	NC_007604	complement(1220990..1221583)	279	128.326	79.3213	114.283	274	139.302	87.0585	137.699	83.1899
SYNPCC7942_RS06110	acyltransferase	NC_007604	complement(1221676..1222443)	90	32.0167	19.7903	36.8655	67	26.3455	16.465	33.6708	18.1277
SYNPCC7942_RS06115	pyridoxine 5'-phosphate synthase	NC_007604	1222773..1223495	43	16.249	10.0439	17.6135	41	17.1253	10.7027	20.6045	10.3733
SYNPCC7942_RS06120	hypothetical protein	NC_007604	1223523..1224221	127	49.6389	30.6831	52.0213	95	41.043	25.6504	47.7422	28.1667
SYNPCC7942_RS06125	DUF3148 domain-containing protein	NC_007604	1224298..1224534	45	51.8752	32.0654	18.4327	42	53.5172	33.4463	21.1071	32.7558
SYNPCC7942_RS06130	indole-3-glycerol phosphate synthase TrpC	NC_007604	complement(1224841..1225728)	97	29.8438	18.4472	39.7328	104	35.3682	22.1038	52.2652	20.2755
SYNPCC7942_RS06135	dihydrolipoyl dehydrogenase	NC_007604	complement(1225805..1227244)	189	35.8588	22.1652	77.4175	201	42.1528	26.3439	101.013	24.2546
SYNPCC7942_RS06140	RNA methyltransferase	NC_007604	complement(1227303..1228079)	53	18.6359	11.5193	21.7097	53	20.5991	12.8737	26.6351	12.1965
SYNPCC7942_RS06145	flippase-like domain-containing protein	NC_007604	complement(1228048..1229061)	30	8.08312	4.99638	12.2885	40	11.9128	7.44507	20.102	6.22073
SYNPCC7942_RS06150	glycosyltransferase	NC_007604	complement(1229078..1230508)	107	20.4287	12.6275	43.829	87	18.36	11.4743	43.7218	12.0509
SYNPCC7942_RS06155	hypothetical protein	NC_007604	complement(1230512..1232980)	135	14.9386	9.23389	55.2982	128	15.656	9.78444	64.3264	9.50916
SYNPCC7942_RS06160	PIN domain-containing protein	NC_007604	complement(1233050..1233463)	11	7.25919	4.48709	4.50578	5	3.64722	2.27938	2.51275	3.38323
SYNPCC7942_RS06165	type II toxin-antitoxin system Phd/YefM family antitoxin	NC_007604	complement(1233460..1233774)	15	13.01	8.04179	6.14425	5	4.79349	2.99576	2.51275	5.51877
SYNPCC7942_RS06170	alpha/beta hydrolase	NC_007604	1233775..1233939	1	1.65582	1.0235	0.409617	0	0	0	0	0.51175
SYNPCC7942_RS06175	DUF2281 domain-containing protein	NC_007604	1233936..1234211	22	21.7776	13.4613	9.01157	31	33.9192	21.1982	15.579	17.3297
SYNPCC7942_RS06180	Txe/YoeB family addiction module toxin	NC_007604	complement(1234338..1234601)	100	103.488	63.9688	40.9617	81	92.656	57.9066	40.7065	60.9377
SYNPCC7942_RS06185	type II toxin-antitoxin system prevent-host-death family antitoxin	NC_007604	complement(1234594..1234848)	244	261.424	161.593	99.9465	154	182.378	113.98	77.3927	137.786
SYNPCC7942_RS06190	DUF2442 domain-containing protein	NC_007604	complement(1234970..1235230)	845	884.529	546.749	346.126	736	851.589	532.211	369.877	539.48
SYNPCC7942_RS06195	DUF4160 domain-containing protein	NC_007604	complement(1235233..1235481)	147	161.292	99.6988	60.2136	125	151.601	94.7453	62.8187	97.2221
SYNPCC7942_RS06200	DUF2442 domain-containing protein	NC_007604	complement(1235481..1235825)	128	101.365	62.656	52.4309	120	105.04	65.6461	60.306	64.1511
SYNPCC7942_RS06205	DUF4160 domain-containing protein	NC_007604	complement(1235830..1236090)	57	59.6665	36.8813	23.3481	38	43.9679	27.4783	19.0969	32.1798
SYNPCC7942_RS06210	hypothetical protein	NC_007604	1236242..1236466	99	120.212	74.3062	40.552	69	92.6103	57.878	34.6759	66.0921
SYNPCC7942_RS06215	type II toxin-antitoxin system VapC family toxin	NC_007604	1236470..1236886	18	11.7932	7.28968	7.3731	14	10.1388	6.33635	7.0357	6.81301
SYNPCC7942_RS06220	glutathione peroxidase	NC_007604	1237017..1237520	48	26.02	16.0836	19.6616	41	24.5666	15.3532	20.6045	15.7184
SYNPCC7942_RS06225	acyl-CoA dehydrogenase	NC_007604	1237546..1238553	32	8.67332	5.36119	13.1077	23	6.89064	4.3064	11.5586	4.8338
SYNPCC7942_RS06230	circadian clock protein KaiC	NC_007604	complement(1238550..1240109)	1092	191.247	118.214	447.301	762	147.51	92.1886	382.943	105.201
SYNPCC7942_RS06235	circadian clock protein KaiB	NC_007604	complement(1240159..1240467)	523	462.423	285.835	214.23	318	310.786	194.23	159.811	240.032
SYNPCC7942_RS06240	circadian clock protein KaiA	NC_007604	complement(1240557..1241411)	276	88.194	54.5149	113.054	219	77.3518	48.342	110.058	51.4285
SYNPCC7942_RS06245	50S ribosomal protein L21	NC_007604	1241649..1242032	1657	1178.93	728.725	678.735	1253	985.4	615.838	629.695	672.281
SYNPCC7942_RS06250	50S ribosomal protein L27	NC_007604	1242067..1242333	2137	2186.7	1351.65	875.351	1672	1891.11	1181.88	840.264	1266.76
SYNPCC7942_RS06255	response regulator	NC_007604	complement(1242455..1242832)	2641	1908.85	1179.91	1081.8	2163	1728.05	1079.97	1087.02	1129.94
SYNPCC7942_RS06260	tRNA pseudouridine(55) synthase TruB	NC_007604	1242925..1243809	17	5.24809	3.24398	6.96348	17	5.80094	3.62537	8.54335	3.43467
SYNPCC7942_RS06265	FtsX-like permease family protein	NC_007604	complement(1243830..1245008)	255	59.0911	36.5257	104.452	165	42.2632	26.413	82.9207	31.4693
SYNPCC7942_RS06270	HlyD family efflux transporter periplasmic adaptor subunit	NC_007604	complement(1244992..1246092)	154	38.2146	23.6214	63.081	153	41.9659	26.2271	76.8901	24.9243
SYNPCC7942_RS06275	phycocyanobilin:ferredoxin oxidoreductase	NC_007604	complement(1246181..1246927)	367	134.227	82.9693	150.329	225	90.9608	56.8472	113.074	69.9082
SYNPCC7942_RS06280	insulinase family protein	NC_007604	1247104..1248369	252	54.3829	33.6155	103.223	174	41.5057	25.9396	87.4437	29.7775
SYNPCC7942_RS06285	tRNA-Val	NC_007604	complement(1248477..1248551)	12	43.7135	27.0204	4.9154	15	60.398	37.7465	7.53825	32.3835
SYNPCC7942_RS06290	JAB domain-containing protein	NC_007604	complement(1248593..1249327)	42	15.612	9.65015	17.2039	39	16.024	10.0144	19.5994	9.83227
SYNPCC7942_RS06295	hypothetical protein	NC_007604	1249355..1250224	19	5.96665	3.68813	7.78272	19	6.59518	4.12175	9.54845	3.90494
SYNPCC7942_RS06300	precorrin-4 C(11)-methyltransferase	NC_007604	complement(1250193..1251023)	22	7.23298	4.47089	9.01157	26	9.44854	5.90499	13.0663	5.18794
SYNPCC7942_RS06305	prolipoprotein diacylglyceryl transferase	NC_007604	complement(1250977..1251846)	76	23.8666	14.7525	31.1309	64	22.2154	13.8838	32.1632	14.3182
SYNPCC7942_RS06310	apocytochrome f	NC_007604	complement(1251930..1252904)	1355	379.691	234.697	555.031	1418	439.202	274.485	712.616	254.591
SYNPCC7942_RS06315	cytochrome b6-f complex iron-sulfur subunit	NC_007604	complement(1252950..1253489)	823	416.392	257.382	337.115	744	416.075	260.032	373.897	258.707
SYNPCC7942_RS06320	two pore domain potassium channel family protein	NC_007604	complement(1253790..1254473)	85	33.9515	20.9863	34.8174	71	31.3469	19.5907	35.681	20.2885
SYNPCC7942_RS06325	isoprenylcysteine carboxylmethyltransferase family protein	NC_007604	1254739..1255242	192	104.08	64.3343	78.6464	144	86.2829	53.9236	72.3672	59.129
SYNPCC7942_RS06330	nitrate reductase catalytic subunit	NC_007604	complement(1255757..1257946)	183	22.8298	14.1117	74.9598	159	21.9253	13.7025	79.9054	13.9071
SYNPCC7942_RS06335	ATP-binding cassette domain-containing protein	NC_007604	complement(1258144..1258968)	235	77.8233	48.1045	96.2599	315	115.305	72.0615	158.303	60.083
SYNPCC7942_RS06340	ATP-binding cassette domain-containing protein	NC_007604	complement(1258978..1260957)	701	96.7272	59.7895	287.141	903	137.726	86.0735	453.803	72.9315
SYNPCC7942_RS06345	nitrate ABC transporter, permease protein	NC_007604	complement(1260972..1261811)	655	213.038	131.684	268.299	765	275.027	171.881	384.451	151.783
SYNPCC7942_RS06350	nitrate ABC transporter substrate-binding protein	NC_007604	complement(1261868..1263199)	716	146.86	90.7781	293.286	814	184.549	115.337	409.076	103.057
SYNPCC7942_RS06360	nitrite reductase	NC_007604	1265088..1266137	311	80.9221	50.0199	127.391	253	72.7652	45.4756	127.145	47.7478
SYNPCC7942_RS06365	LysR family transcriptional regulator	NC_007604	1266128..1267057	64	18.8015	11.6217	26.2155	61	19.8079	12.3792	30.6555	12.0005
SYNPCC7942_RS06370	Crp/Fnr family transcriptional regulator	NC_007604	complement(1267422..1268117)	41	16.0942	9.94825	16.7943	25	10.8473	6.77919	12.5637	8.36372
SYNPCC7942_RS06375	ABC transporter ATP-binding protein	NC_007604	1268365..1269663	211	44.3782	27.4312	86.4291	173	40.2188	25.1353	86.9411	26.2833
SYNPCC7942_RS06380	hypothetical protein	NC_007604	1270001..1270345	55	43.5551	26.9225	22.5289	31	27.1353	16.9586	15.579	21.9406
SYNPCC7942_RS06385	carotene isomerase	NC_007604	1270803..1272317	167	30.1162	18.6156	68.406	120	23.92	14.9491	60.306	16.7823
SYNPCC7942_RS06390	hypothetical protein	NC_007604	1272322..1272561	9	10.2454	6.33291	3.68655	5	6.29146	3.93193	2.51275	5.13242
SYNPCC7942_RS06395	hypothetical protein	NC_007604	1272551..1273123	32	15.2578	9.43121	13.1077	30	15.811	9.88129	15.0765	9.65625
SYNPCC7942_RS06400	photosystem I reaction center subunit IX	NC_007604	complement(1273621..1273755)	2588	5237.53	3237.45	1060.09	2284	5109.22	3193.08	1147.82	3215.26
SYNPCC7942_RS06405	photosystem I reaction center subunit III	NC_007604	complement(1273781..1274260)	3758	2139	1322.17	1539.34	3401	2139.72	1337.25	1709.17	1329.71
SYNPCC7942_RS06410	tRNA (adenosine(37)-N6)-threonylcarbamoyltransferase complex transferase subunit TsaD	NC_007604	1274438..1275487	82	21.3364	13.1885	33.5886	60	17.2566	10.7847	30.153	11.9866
SYNPCC7942_RS06415	DNA repair protein	NC_007604	1275556..1276833	120	25.6535	15.8571	49.154	103	24.3388	15.2108	51.7626	15.5339
SYNPCC7942_RS06420	hypothetical protein	NC_007604	complement(1276940..1277221)	92	89.1322	55.0948	37.6847	81	86.7418	54.2104	40.7065	54.6526
SYNPCC7942_RS06425	cyclic nucleotide-binding domain-containing protein	NC_007604	1277460..1277855	58	40.0155	24.7346	23.7578	59	44.9935	28.1193	29.6504	26.4269
SYNPCC7942_RS06430	aminotransferase class V-fold PLP-dependent enzyme	NC_007604	complement(1277852..1279015)	24	5.63319	3.48201	9.8308	18	4.66995	2.91855	9.0459	3.20028
SYNPCC7942_RS06435	glutathione S-transferase family protein	NC_007604	1279079..1279633	70	34.4589	21.2999	28.6732	59	32.1034	20.0635	29.6504	20.6817
SYNPCC7942_RS06440	chloride channel protein	NC_007604	1279685..1281532	91	13.4535	8.31594	37.2751	99	16.178	10.1107	49.7524	9.21331
SYNPCC7942_RS06445	DUF2358 domain-containing protein	NC_007604	1281532..1281945	34	22.4375	13.8692	13.927	16	11.6711	7.29401	8.0408	10.5816
SYNPCC7942_RS06450	arsenic-transporting ATPase	NC_007604	1281993..1283171	485	112.389	69.4704	198.664	367	94.0037	58.7488	184.436	64.1096
SYNPCC7942_RS06455	hypothetical protein	NC_007604	1283244..1284071	354	116.807	72.2013	145.004	259	94.4631	59.0359	130.16	65.6186
SYNPCC7942_RS06460	triose-phosphate isomerase	NC_007604	complement(1284223..1284951)	334	125.174	77.3733	136.812	244	101.078	63.1698	122.622	70.2715
SYNPCC7942_RS06465	NAD(P)/FAD-dependent oxidoreductase	NC_007604	complement(1285028..1286647)	77	12.9859	8.0269	31.5405	61	11.3712	7.1066	30.6555	7.56675
SYNPCC7942_RS06470	RNA methyltransferase	NC_007604	complement(1286711..1287835)	40	9.71412	6.00454	16.3847	44	11.8112	7.38154	22.1122	6.69304
SYNPCC7942_RS06475	sodium:proton antiporter	NC_007604	1288008..1289582	55	9.54065	5.89731	22.5289	53	10.1622	6.351	26.6351	6.12416
SYNPCC7942_RS06480	TrkA family potassium uptake protein	NC_007604	complement(1289545..1290258)	101	38.6473	23.8889	41.3713	73	30.8757	19.2962	36.6861	21.5925
SYNPCC7942_RS06485	RdgB/HAM1 family non-canonical purine NTP pyrophosphatase	NC_007604	complement(1290360..1290953)	59	27.137	16.774	24.1674	54	27.4536	17.1575	27.1377	16.9658
SYNPCC7942_RS06490	hypothetical protein	NC_007604	complement(1290950..1291729)	69	24.1685	14.9392	28.2635	68	26.3273	16.4536	34.1734	15.6964
SYNPCC7942_RS06495	phosphoglucomutase/phosphomannomutase family protein	NC_007604	complement(1291777..1293231)	140	26.2882	16.2494	57.3463	109	22.6233	14.1387	54.7779	15.1941
SYNPCC7942_RS06500	magnesium transporter	NC_007604	1293542..1294939	172	33.6138	20.7775	70.4541	114	24.6258	15.3902	57.2907	18.0839
SYNPCC7942_RS06505	hypothetical protein	NC_007604	1295219..1295425	208	274.529	169.693	85.2003	118	172.149	107.587	59.3009	138.64
SYNPCC7942_RS06510	hypothetical protein	NC_007604	complement(1295438..1296175)	115	42.5733	26.3156	47.1059	105	42.9661	26.8522	52.7677	26.5839
SYNPCC7942_RS06515	SRPBCC family protein	NC_007604	complement(1296234..1296761)	19	9.8314	6.07704	7.78272	15	8.57926	5.36172	7.53825	5.71938
SYNPCC7942_RS06520	bifunctional ADP-dependent NAD(P)H-hydrate dehydratase/NAD(P)H-hydrate epimerase	NC_007604	1296812..1298347	28	4.98038	3.0785	11.4693	27	5.30842	3.31757	13.5688	3.19803
SYNPCC7942_RS06525	tetratricopeptide repeat protein	NC_007604	complement(1298630..1299157)	266	137.64	85.0785	108.958	171	97.8036	61.1236	85.936	73.1011
SYNPCC7942_RS06530	DUF389 domain-containing protein	NC_007604	complement(1299187..1300350)	114	26.7576	16.5396	46.6963	120	31.133	19.457	60.306	17.9983
SYNPCC7942_RS06535	transporter substrate-binding domain-containing protein	NC_007604	complement(1300381..1301163)	42	14.6549	9.05857	17.2039	44	16.9701	10.6057	22.1122	9.83212
SYNPCC7942_RS06540	50S ribosomal protein L20	NC_007604	complement(1301174..1301524)	778	605.576	374.321	318.682	519	446.532	279.066	260.823	326.694
SYNPCC7942_RS06545	50S ribosomal protein L35	NC_007604	complement(1301569..1301769)	670	910.699	562.925	274.443	509	764.741	477.935	255.798	520.43
SYNPCC7942_RS06550	hypothetical protein	NC_007604	complement(1301796..1302047)	15	16.2625	10.0522	6.14425	11	13.1821	8.23833	5.52805	9.14528
SYNPCC7942_RS06555	FUSC family protein	NC_007604	complement(1302044..1303138)	75	18.713	11.567	30.7212	67	18.4779	11.548	33.6708	11.5575
SYNPCC7942_RS06560	hypothetical protein	NC_007604	complement(1303144..1303836)	269	106.051	65.5528	110.187	220	95.8698	59.9151	110.561	62.7339
SYNPCC7942_RS06570	molybdenum cofactor biosynthesis protein MoaE	NC_007604	complement(1305460..1305957)	10	5.48614	3.39112	4.09617	4	2.42562	1.51592	2.0102	2.45352
SYNPCC7942_RS06575	molybdopterin synthase sulfur carrier subunit MoaD	NC_007604	complement(1305960..1306232)	20	20.0154	12.372	8.19233	11	12.1681	7.60461	5.52805	9.9883
SYNPCC7942_RS06580	bifunctional molybdenum cofactor biosynthesis protein MoaC/MoaB	NC_007604	complement(1306229..1307200)	20	5.6216	3.47485	8.19233	19	5.9031	3.68922	9.54845	3.58203
SYNPCC7942_RS06585	molybdopterin molybdotransferase MoeA	NC_007604	1307304..1308515	37	8.34056	5.15551	15.1558	31	7.72417	4.82732	15.579	4.99141
SYNPCC7942_RS06590	S-layer protein	NC_007604	1309030..1310862	3230	481.433	297.586	1323.06	3266	538.079	336.28	1641.33	316.933
SYNPCC7942_RS06595	DUF4240 domain-containing protein	NC_007604	1311028..1311534	55	29.6381	18.3201	22.5289	26	15.4867	9.6786	13.0663	13.9993
SYNPCC7942_RS06600	TldD/PmbA family protein	NC_007604	1311841..1313181	318	64.7879	40.047	130.258	291	65.5325	40.9554	146.242	40.5012
SYNPCC7942_RS06605	Zn(II)-sensing metalloregulatory transcriptional repressor SmtB	NC_007604	1313561..1313929	37	27.395	16.9335	15.1558	30	24.552	15.3441	15.0765	16.1388
SYNPCC7942_RS06610	DNA primase	NC_007604	complement(1313939..1316023)	274	35.9038	22.193	112.235	199	28.823	18.0133	100.007	20.1032
SYNPCC7942_RS06615	phenylalanine--tRNA ligase subunit beta	NC_007604	complement(1316166..1318598)	454	50.9812	31.5127	185.966	365	45.3047	28.3138	183.431	29.9132
SYNPCC7942_RS06620	serine/threonine protein kinase	NC_007604	1318734..1320302	632	110.05	68.0246	258.878	423	81.416	50.882	212.579	59.4533
SYNPCC7942_RS06625	1-acyl-sn-glycerol-3-phosphate acyltransferase	NC_007604	complement(1320370..1321758)	116	22.8166	14.1035	47.5155	105	22.8286	14.267	52.7677	14.1853
SYNPCC7942_RS06630	hypothetical protein	NC_007604	1321898..1322593	15	5.88814	3.6396	6.14425	14	6.07451	3.79635	7.0357	3.71797
SYNPCC7942_RS06635	NADP-dependent malic enzyme	NC_007604	1322910..1324319	366	70.9182	43.8363	149.92	287	61.4689	38.4158	144.232	41.1261
SYNPCC7942_RS06640	diguanylate cyclase	NC_007604	1325107..1326837	750	118.375	73.1705	307.212	576	100.489	62.8018	289.469	67.9862
SYNPCC7942_RS06645	DUF362 domain-containing protein	NC_007604	complement(1326892..1327854)	73	20.7106	12.8017	29.902	70	21.9515	13.7189	35.1785	13.2603
SYNPCC7942_RS06650	5-formyltetrahydrofolate cyclo-ligase	NC_007604	1328093..1328662	70	33.5521	20.7394	28.6732	35	18.5432	11.5888	17.5892	16.1641
SYNPCC7942_RS06655	ATP-dependent DNA helicase RecQ	NC_007604	1328720..1330141	55	10.5672	6.53183	22.5289	35	7.43295	4.64532	17.5892	5.58858
SYNPCC7942_RS06660	universal stress protein	NC_007604	1330250..1330726	375	214.787	132.765	153.606	289	182.967	114.347	145.237	123.556
SYNPCC7942_RS06665	hypothetical protein	NC_007604	complement(1330752..1331150)	126	86.2767	53.3298	51.6117	95	71.9024	44.9363	47.7422	49.1331
SYNPCC7942_RS06670	hypothetical protein	NC_007604	complement(1331160..1331738)	293	138.256	85.4597	120.018	225	117.354	73.3417	113.074	79.4007
SYNPCC7942_RS06675	ABC transporter ATP-binding protein	NC_007604	complement(1331834..1333444)	135	22.8947	14.1518	55.2982	86	16.1211	10.0751	43.2193	12.1134
SYNPCC7942_RS06680	DUF3172 domain-containing protein	NC_007604	complement(1333522..1334082)	203	98.8619	61.109	83.1522	168	90.4355	56.5189	84.4284	58.8139
SYNPCC7942_RS06685	ABC transporter permease	NC_007604	1334181..1334996	79	26.4504	16.3497	32.3597	51	18.8744	11.7958	25.63	14.0727
SYNPCC7942_RS06690	tryptophan--tRNA ligase	NC_007604	1335063..1336076	189	50.9237	31.4772	77.4175	123	36.6319	22.8936	61.8136	27.1854
SYNPCC7942_RS06695	methylenetetrahydrofolate reductase	NC_007604	1336079..1337005	55	16.2098	10.0197	22.5289	36	11.7278	7.32942	18.0918	8.67456
SYNPCC7942_RS06700	HTH-type transcriptional activator CmpR	NC_007604	1337076..1338047	128	35.9782	22.239	52.4309	62	19.2627	12.0385	31.1581	17.1388
SYNPCC7942_RS06705	transposase	NC_007604	complement(1338222..1338596)	32	23.3139	14.4109	13.1077	19	15.3008	9.56245	9.54845	11.9867
SYNPCC7942_RS06710	ABC transporter ATP-binding protein	NC_007604	complement(1338656..1340458)	64	9.69795	5.99455	26.2155	72	12.0595	7.53674	36.1836	6.76564
SYNPCC7942_RS06715	aspartate--tRNA ligase	NC_007604	1340634..1342433	140	21.2496	13.1349	57.3463	115	19.2938	12.0579	57.7932	12.5964
SYNPCC7942_RS06720	ATP-dependent metallopeptidase FtsH/Yme1/Tma family protein	NC_007604	complement(1342534..1344405)	610	89.0266	55.0296	249.866	769	124.055	77.5296	386.461	66.2796
SYNPCC7942_RS06725	FADH(2)-oxidizing methylenetetrahydrofolate--tRNA-(uracil(54)-C(5))- methyltransferase TrmFO	NC_007604	complement(1344583..1345983)	208	40.5622	25.0725	85.2003	166	35.7818	22.3623	83.4233	23.7174
SYNPCC7942_RS06730	Mn transporter MntC	NC_007604	complement(1346077..1347114)	40	10.5283	6.50781	16.3847	27	7.85523	4.90923	13.5688	5.70852
SYNPCC7942_RS06735	metal ABC transporter ATP-binding protein	NC_007604	1347173..1347910	79	29.246	18.0777	32.3597	79	32.3268	20.2031	39.7014	19.1404
SYNPCC7942_RS06740	metal ABC transporter permease	NC_007604	1347917..1348768	31	9.94072	6.14461	12.6981	25	8.86121	5.53793	12.5637	5.84127
SYNPCC7942_RS06745	bifunctional pyr operon transcriptional regulator/uracil phosphoribosyltransferase PyrR	NC_007604	1348834..1349373	30	15.1783	9.38209	12.2885	17	9.50709	5.94158	8.54335	7.66184
SYNPCC7942_RS06750	CHAD domain-containing protein	NC_007604	complement(1349340..1350296)	85	24.2663	14.9996	34.8174	80	25.2447	15.777	40.204	15.3883
SYNPCC7942_RS06755	hypothetical protein	NC_007604	complement(1350414..1351433)	45	12.0534	7.45048	18.4327	50	14.8034	9.2516	25.1275	8.35104
SYNPCC7942_RS06760	photosystem I reaction center subunit IV	NC_007604	1351613..1351840	16740	20059.3	12399.2	6856.98	12322	16320.7	10199.8	6192.42	11299.5
SYNPCC7942_RS06765	DNA-formamidopyrimidine glycosylase	NC_007604	1351949..1352797	68	21.8825	13.5261	27.8539	39	13.8723	8.6697	19.5994	11.0979
SYNPCC7942_RS06770	DEAD/DEAH box helicase	NC_007604	complement(1352829..1355588)	387	38.3087	23.6796	158.522	284	31.0743	19.4203	142.724	21.5499
SYNPCC7942_RS06775	replicative DNA helicase	NC_007604	1355787..1357151	269	53.8413	33.2806	110.187	207	45.7963	28.621	104.028	30.9508
SYNPCC7942_RS06780	transcription-repair coupling factor	NC_007604	1357232..1360693	220	17.3617	10.7317	90.1157	183	15.9631	9.97633	91.9666	10.354
SYNPCC7942_RS06785	hypothetical protein	NC_007604	1360808..1361101	344	319.674	197.598	140.908	231	237.278	148.29	116.089	172.944
SYNPCC7942_RS06790	DUF1622 domain-containing protein	NC_007604	1361167..1361559	28	19.4653	12.032	11.4693	18	13.8316	8.64424	9.0459	10.3381
SYNPCC7942_RS06795	hypothetical protein	NC_007604	1361879..1362505	322	140.309	86.7282	131.897	324	156.052	97.5269	162.826	92.1276
SYNPCC7942_RS06800	class I SAM-dependent methyltransferase	NC_007604	1362508..1363164	163	67.7826	41.8981	66.7675	149	68.4878	42.8024	74.8799	42.3502
SYNPCC7942_RS06805	hypothetical protein	NC_007604	1363290..1363466	75	115.767	71.5583	30.7212	61	104.076	65.0434	30.6555	68.3009
SYNPCC7942_RS06810	7-carboxy-7-deazaguanine synthase QueE	NC_007604	1363471..1364091	84	36.9559	22.8434	34.4078	70	34.0407	21.2742	35.1785	22.0588
SYNPCC7942_RS06815	7-cyano-7-deazaguanine synthase QueC	NC_007604	1364091..1364786	52	20.4122	12.6173	21.3001	71	30.8065	19.2529	35.681	15.9351
SYNPCC7942_RS06820	aminodeoxychorismate synthase component I	NC_007604	1364783..1366180	89	17.3932	10.7512	36.4559	65	14.041	8.77512	32.6657	9.76314
SYNPCC7942_RS06825	branched chain amino acid aminotransferase	NC_007604	1366177..1366971	19	6.52954	4.03607	7.78272	17	6.45765	4.03579	8.54335	4.03593
SYNPCC7942_RS06830	TIGR03032 family protein	NC_007604	1367261..1368343	233	58.7792	36.3329	95.4407	199	55.4903	34.6794	100.007	35.5061
SYNPCC7942_RS06835	type I secretion C-terminal target domain-containing protein	NC_007604	1368411..1372715	526	33.3817	20.6341	215.458	451	31.637	19.772	226.65	20.203
SYNPCC7942_RS06840	DUF3747 domain-containing protein	NC_007604	complement(1372863..1373645)	333	116.193	71.8215	136.402	279	107.606	67.2495	140.211	69.5355
SYNPCC7942_RS06845	hypothetical protein	NC_007604	complement(1373779..1373973)	41	57.4441	35.5076	16.7943	43	66.5927	41.618	21.6096	38.5628
SYNPCC7942_RS06850	peptide deformylase	NC_007604	complement(1374061..1374639)	685	323.227	199.795	280.587	409	213.323	133.319	205.543	166.557
SYNPCC7942_RS06855	AI-2E family transporter	NC_007604	1374756..1375841	97	24.4027	15.0839	39.7328	65	18.0749	11.2962	32.6657	13.19
SYNPCC7942_RS06860	GDP-mannose 4,6-dehydratase	NC_007604	1375911..1377002	144	36.0276	22.2696	58.9848	111	30.6968	19.1844	55.783	20.727
SYNPCC7942_RS06865	NAD(P)H-quinone oxidoreductase subunit 1	NC_007604	1377217..1378335	704	171.885	106.247	288.37	716	193.23	120.762	359.826	113.504
SYNPCC7942_RS06870	NAD(P)H-quinone oxidoreductase subunit I	NC_007604	1378378..1378986	331	148.493	91.7873	135.583	359	178.02	111.256	180.415	101.522
SYNPCC7942_RS06875	NADH-quinone oxidoreductase subunit J	NC_007604	1378990..1379595	338	152.384	94.1925	138.45	387	192.855	120.527	194.487	107.36
SYNPCC7942_RS06880	NADH-quinone oxidoreductase subunit NuoK	NC_007604	1379614..1379925	357	312.615	193.235	146.233	308	298.118	186.313	154.785	189.774
SYNPCC7942_RS06885	2-hydroxyacid dehydrogenase	NC_007604	complement(1380019..1381014)	40	10.9723	6.78223	16.3847	33	10.0057	6.25319	16.5841	6.51771
SYNPCC7942_RS06890	hypothetical protein	NC_007604	complement(1381032..1381331)	72	65.5703	40.5306	29.4924	41	41.272	25.7935	20.6045	33.162
SYNPCC7942_RS06895	alpha/beta fold hydrolase	NC_007604	complement(1381367..1382053)	139	55.2782	34.1688	56.9367	81	35.6058	22.2523	40.7065	28.2106
SYNPCC7942_RS06900	hypothetical protein	NC_007604	complement(1382050..1382361)	8	7.00537	4.3302	3.27693	7	6.77542	4.23439	3.51785	4.28229
SYNPCC7942_RS06905	HAD family hydrolase	NC_007604	complement(1382386..1383096)	44	16.9075	10.4509	18.0231	42	17.8391	11.1488	21.1071	10.7998
SYNPCC7942_RS06910	acetate--CoA ligase	NC_007604	1383192..1385162	318	44.0795	27.2466	130.258	279	42.7474	26.7156	140.211	26.9811
SYNPCC7942_RS06915	DUF3120 domain-containing protein	NC_007604	1385412..1386080	26	10.618	6.56326	10.65	32	14.445	9.02757	16.0816	7.79541
SYNPCC7942_RS06920	MFS transporter	NC_007604	1386587..1388083	183	33.3984	20.6444	74.9598	149	30.0578	18.785	74.8799	19.7147
SYNPCC7942_RS06925	EAL domain-containing protein	NC_007604	complement(1388109..1390898)	1617	158.344	97.8764	662.35	1214	131.404	82.1224	610.096	89.9994
SYNPCC7942_RS06930	response regulator	NC_007604	complement(1390895..1391350)	235	140.799	87.0312	96.2599	173	114.571	71.6025	86.9411	79.3169
SYNPCC7942_RS06935	PAS domain S-box protein	NC_007604	complement(1391347..1396770)	1571	79.132	48.9135	643.508	1189	66.1995	41.3722	597.532	45.1429
SYNPCC7942_RS06940	hypothetical protein	NC_007604	complement(1397087..1397878)	176	60.7132	37.5284	72.0925	128	48.8065	30.5022	64.3264	34.0153
SYNPCC7942_RS06945	hypothetical protein	NC_007604	1398069..1398269	1	1.35925	0.840187	0.409617	0	0	0	0	0.420094
SYNPCC7942_RS06950	hypothetical protein	NC_007604	complement(1398294..1399499)	240	54.3701	33.6075	98.308	177	44.3219	27.6996	88.9513	30.6535
SYNPCC7942_RS06955	LytR family transcriptional regulator	NC_007604	1399742..1401052	142	29.5925	18.2919	58.1656	122	28.1028	17.5632	61.3111	17.9275
SYNPCC7942_RS06960	pentapeptide repeat-containing protein	NC_007604	1401085..1401588	303	164.251	101.528	124.114	197	118.04	73.7705	99.0023	87.6491
SYNPCC7942_RS06965	hypothetical protein	NC_007604	1401672..1402157	150	84.3239	52.1227	61.4425	107	66.4875	41.5522	53.7728	46.8375
SYNPCC7942_RS06970	hypothetical protein	NC_007604	1402440..1402640	142	193.014	119.307	58.1656	74	111.18	69.4836	37.1887	94.3951
SYNPCC7942_RS06975	hypothetical protein	NC_007604	1402687..1403103	560	366.9	226.79	229.385	393	284.609	177.87	197.502	202.33
SYNPCC7942_RS06980	hypothetical protein	NC_007604	complement(1403127..1403306)	16	24.2853	15.0113	6.55387	15	25.1658	15.7277	7.53825	15.3695
SYNPCC7942_RS06985	NAAT family transporter	NC_007604	complement(1403362..1404060)	197	76.999	47.595	80.6945	135	58.3242	36.4505	67.8442	42.0227
SYNPCC7942_RS06990	2-carboxy-1,4-naphthoquinone phytyltransferase	NC_007604	complement(1404292..1405203)	73	21.8687	13.5176	29.902	67	22.1857	13.8652	33.6708	13.6914
SYNPCC7942_RS06995	cytochrome P450	NC_007604	1405262..1406629	19	3.79458	2.34552	7.78272	11	2.42828	1.51759	5.52805	1.93155
SYNPCC7942_RS07000	SH3 domain-containing protein	NC_007604	1406657..1406992	28	22.7675	14.0731	11.4693	19	17.0768	10.6724	9.54845	12.3728
SYNPCC7942_RS07005	recombination protein RecR	NC_007604	1407235..1407837	29	13.1394	8.12181	11.8789	27	13.5219	8.45071	13.5688	8.28626
SYNPCC7942_RS07010	hypothetical protein	NC_007604	1407972..1408202	54	63.8672	39.4779	22.1193	48	62.7512	39.2172	24.1224	39.3475
SYNPCC7942_RS07015	magnesium/cobalt transporter CorA	NC_007604	complement(1408205..1409527)	66	13.6295	8.42473	27.0347	44	10.0435	6.27682	22.1122	7.35078
SYNPCC7942_RS07020	methionine synthase	NC_007604	1409560..1413132	1222	93.4403	57.7578	500.552	942	79.6178	49.7582	473.402	53.758
SYNPCC7942_RS07025	HupE/UreJ family protein	NC_007604	complement(1413287..1413982)	1131	443.966	274.426	463.276	797	345.813	216.121	400.532	245.273
SYNPCC7942_RS07030	RluA family pseudouridine synthase	NC_007604	complement(1414283..1415914)	152	25.446	15.7288	62.2617	118	21.8351	13.6461	59.3009	14.6875
SYNPCC7942_RS07035	NADPH-dependent oxidoreductase	NC_007604	complement(1415985..1416506)	55	28.7864	17.7936	22.5289	60	34.7115	21.6934	30.153	19.7435
SYNPCC7942_RS07040	hypothetical protein	NC_007604	complement(1416706..1417302)	81	37.0686	22.913	33.1789	55	27.8215	17.3874	27.6402	20.1502
SYNPCC7942_RS07045	bifunctional (p)ppGpp synthetase/guanosine-3',5'-bis(diphosphate) 3'-pyrophosphohydrolase	NC_007604	1417585..1419879	2288	272.376	168.363	937.203	1582	208.169	130.098	795.034	149.23
SYNPCC7942_RS07050	hypothetical protein	NC_007604	complement(1419926..1421167)	54	11.8787	7.34251	22.1193	39	9.48278	5.92639	19.5994	6.63445
SYNPCC7942_RS07055	tRNA-Leu	NC_007604	complement(1421238..1421319)	104	346.51	214.186	42.6001	153	563.469	352.147	76.8901	283.167
SYNPCC7942_RS07060	acetyl-CoA carboxylase biotin carboxylase subunit	NC_007604	1421475..1422836	170	34.101	21.0787	69.6348	128	28.3809	17.737	64.3264	19.4078
SYNPCC7942_RS07065	solute carrier 26 family protein	NC_007604	1422879..1424603	109	17.2637	10.6711	44.6482	91	15.9311	9.95633	45.732	10.3137
SYNPCC7942_RS07070	ABC transporter ATP-binding protein	NC_007604	1424685..1426610	671	95.1836	58.8354	274.853	568	89.0604	55.6595	285.448	57.2474
SYNPCC7942_RS07075	EAL domain-containing protein	NC_007604	1427042..1429711	1782	182.344	112.712	729.937	1306	147.715	92.3164	656.33	102.514
SYNPCC7942_RS07080	inorganic diphosphatase	NC_007604	complement(1429798..1430310)	1038	552.81	341.706	425.182	766	450.925	281.811	384.953	311.758
SYNPCC7942_RS07085	META domain-containing protein	NC_007604	1430438..1431283	176	56.8379	35.1329	72.0925	133	47.476	29.6707	66.8391	32.4018
SYNPCC7942_RS07090	hypothetical protein	NC_007604	complement(1431285..1431506)	84	103.377	63.8996	34.4078	52	70.7364	44.2076	26.1326	54.0536
SYNPCC7942_RS07095	cob(I)yrinic acid a,c-diamide adenosyltransferase	NC_007604	complement(1431627..1432760)	147	35.4161	21.8915	60.2136	113	30.0925	18.8067	56.7881	20.3491
SYNPCC7942_RS07100	ATP-dependent sacrificial sulfur transferase LarE	NC_007604	1432853..1433680	176	58.0735	35.8967	72.0925	126	45.955	28.7202	63.3213	32.3084
SYNPCC7942_RS07105	carbonic anhydrase	NC_007604	1433659..1434372	34	13.01	8.04179	13.927	28	11.8427	7.40128	14.0714	7.72154
SYNPCC7942_RS07110	photosystem II q(b) protein	NC_007604	complement(1434538..1435620)	1603	404.391	249.964	656.615	1535	428.028	267.502	771.414	258.733
SYNPCC7942_RS07115	histidine triad nucleotide-binding protein	NC_007604	complement(1435722..1436066)	200	158.382	97.9001	81.9233	168	147.056	91.9046	84.4284	94.9023
SYNPCC7942_RS07120	ATP-binding protein	NC_007604	1436154..1437692	136	24.1433	14.9236	55.7079	120	23.547	14.716	60.306	14.8198
SYNPCC7942_RS07125	DUF4214 domain-containing protein	NC_007604	complement(1437916..1441983)	4617	310.081	191.669	1891.2	4299	319.138	199.45	2160.46	195.559
SYNPCC7942_RS07130	histone deacetylase	NC_007604	1442504..1443418	73	21.797	13.4733	29.902	42	13.8618	8.66314	21.1071	11.0682
SYNPCC7942_RS07135	M61 family peptidase	NC_007604	1443546..1445309	226	35.003	21.6362	92.5734	169	28.9321	18.0815	84.9309	19.8589
SYNPCC7942_RS07140	hypothetical protein	NC_007604	1445306..1445725	45	29.2725	18.094	18.4327	22	15.8185	9.88599	11.0561	13.99
SYNPCC7942_RS07145	hypothetical protein	NC_007604	complement(1445743..1446000)	108	114.367	70.693	44.2386	72	84.2763	52.6696	36.1836	61.6813
SYNPCC7942_RS07150	hypothetical protein	NC_007604	1446149..1447519	6637	1322.61	817.535	2718.63	5106	1124.7	702.895	2566.02	760.215
SYNPCC7942_RS07155	glycosyltransferase	NC_007604	complement(1447847..1450069)	179	21.9993	13.5983	73.3214	150	20.3772	12.735	75.3825	13.1667
SYNPCC7942_RS07160	HlyD family efflux transporter periplasmic adaptor subunit	NC_007604	complement(1450087..1451322)	101	22.3254	13.7999	41.3713	72	17.5917	10.9941	36.1836	12.397
SYNPCC7942_RS07165	endo-1,4-beta-xylanase	NC_007604	complement(1451255..1452376)	28	6.81806	4.21441	11.4693	16	4.30645	2.69137	8.0408	3.45289
SYNPCC7942_RS07170	VOC family protein	NC_007604	complement(1452727..1453104)	741	535.577	331.054	303.526	564	450.588	281.601	283.438	306.327
SYNPCC7942_RS07175	hypothetical protein	NC_007604	1453317..1454576	857	185.826	114.864	351.041	611	146.441	91.5203	307.058	103.192
SYNPCC7942_RS07180	hydroxyacylglutathione hydrolase	NC_007604	complement(1454593..1455369)	19	6.6808	4.12957	7.78272	24	9.32788	5.82958	12.0612	4.97957
SYNPCC7942_RS07185	response regulator transcription factor	NC_007604	complement(1455395..1456084)	35	13.8585	8.56626	14.3366	27	11.817	7.38519	13.5688	7.97572
SYNPCC7942_RS07190	DUF192 domain-containing protein	NC_007604	1456260..1456787	18	9.31396	5.75719	7.3731	19	10.8671	6.79151	9.54845	6.27435
SYNPCC7942_RS07195	ABC transporter ATP-binding protein	NC_007604	complement(1456803..1457909)	116	28.629	17.6963	47.5155	90	24.552	15.3441	45.2295	16.5202
SYNPCC7942_RS07200	iron ABC transporter permease	NC_007604	1458057..1459688	96	16.0712	9.93398	39.3232	73	13.5081	8.44208	36.6861	9.18803
SYNPCC7942_RS07205	class I SAM-dependent methyltransferase	NC_007604	1459920..1460555	229	98.3726	60.8066	93.8022	147	69.7996	43.6222	73.8748	52.2144
SYNPCC7942_RS07210	Fe(3+) ABC transporter substrate-binding protein	NC_007604	1460847..1461869	49	13.0863	8.08896	20.0712	25	7.38001	4.61223	12.5637	6.3506
SYNPCC7942_RS07215	2-isopropylmalate synthase	NC_007604	complement(1461949..1463571)	3018	508.038	314.031	1236.22	2345	436.332	272.691	1178.48	293.361
SYNPCC7942_RS07220	lipoate--protein ligase family protein	NC_007604	complement(1463651..1464358)	48	18.5227	11.4493	19.6616	38	16.2085	10.1297	19.0969	10.7895
SYNPCC7942_RS07225	YbjN domain-containing protein	NC_007604	complement(1464368..1464817)	131	79.5343	49.1622	53.6598	151	101.334	63.3303	75.885	56.2462
SYNPCC7942_RS07230	sulfite exporter TauE/SafE family protein	NC_007604	1464941..1465696	34	12.2872	7.59503	13.927	22	8.78807	5.49222	11.0561	6.54362
SYNPCC7942_RS07235	ABC transporter ATP-binding protein	NC_007604	complement(1465709..1466434)	223	83.9197	51.8729	91.3445	156	64.8904	40.5541	78.3978	46.2135
SYNPCC7942_RS07240	NAD(P)H-quinone oxidoreductase subunit 2	NC_007604	complement(1466530..1468095)	1496	260.997	161.329	612.787	1336	257.636	161.013	671.407	161.171
SYNPCC7942_RS07245	DNA topoisomerase 1	NC_007604	1468344..1470995	605	62.3272	38.526	247.818	501	57.0501	35.6542	251.778	37.0901
SYNPCC7942_RS07250	hypothetical protein	NC_007604	1471000..1471983	41	11.3837	7.03657	16.7943	22	6.75181	4.21963	11.0561	5.6281
SYNPCC7942_RS07255	hypothetical protein	NC_007604	complement(1471980..1472186)	27	35.636	22.0275	11.0596	23	33.5544	20.9703	11.5586	21.4989
SYNPCC7942_RS07260	ferredoxin:protochlorophyllide reductase (ATP-dependent) iron-sulfur ATP-binding protein	NC_007604	1472585..1473445	864	274.162	169.466	353.909	573	200.976	125.603	287.961	147.534
SYNPCC7942_RS07265	ferredoxin:protochlorophyllide reductase (ATP-dependent) subunit N	NC_007604	1473509..1474909	372	72.5439	44.8412	152.377	280	60.3549	37.7196	140.714	41.2804
SYNPCC7942_RS07270	carbon dioxide-concentrating mechanism protein CcmK	NC_007604	1475239..1475547	5664	5007.96	3095.54	2320.07	4401	4301.16	2688.07	2211.72	2891.8
SYNPCC7942_RS07275	carbon dioxide concentrating mechanism protein CcmL	NC_007604	1475694..1475993	931	847.86	524.084	381.353	812	817.386	510.836	408.071	517.46
SYNPCC7942_RS07280	carbon dioxide concentrating mechanism protein CcmM	NC_007604	1476059..1477678	651	109.79	67.8638	266.66	775	144.471	90.2887	389.476	79.0763
SYNPCC7942_RS07285	hypothetical protein	NC_007604	1477713..1478198	131	73.6429	45.5205	53.6598	147	91.3427	57.0858	73.8748	51.3032
SYNPCC7942_RS07290	carbon dioxide-concentrating mechanism protein CcmK	NC_007604	1478240..1479070	478	157.153	97.1402	195.797	336	122.104	76.3107	168.857	86.7254
SYNPCC7942_RS07300	ribulose bisphosphate carboxylase small subunit	NC_007604	1480976..1481305	2675	2214.65	1368.93	1095.72	2468	2258.52	1411.49	1240.29	1390.21
SYNPCC7942_RS07305	5-(carboxyamino)imidazole ribonucleotide synthase	NC_007604	1481407..1482594	46	10.5788	6.53903	18.8424	44	11.1848	6.9901	22.1122	6.76456
SYNPCC7942_RS07310	hypothetical protein	NC_007604	complement(1482857..1483267)	119	79.1045	48.8964	48.7444	150	110.215	68.8805	75.3825	58.8885
SYNPCC7942_RS07315	hypothetical protein	NC_007604	complement(1483316..1484251)	1096	319.912	197.746	448.94	1049	338.448	211.518	527.175	204.632
SYNPCC7942_RS07320	peptidylprolyl isomerase	NC_007604	1484549..1484986	499	311.259	192.397	204.399	418	288.2	180.115	210.066	186.256
SYNPCC7942_RS07325	bifunctional 3,4-dihydroxy-2-butanone-4-phosphate synthase RibB/GTP cyclohydrolase II RibA	NC_007604	complement(1485025..1486710)	413	66.925	41.368	169.172	340	60.8995	38.06	170.867	39.714
SYNPCC7942_RS07330	N-acetyl-gamma-glutamyl-phosphate reductase	NC_007604	1486983..1488041	162	41.7941	25.834	66.3579	142	40.4935	25.3069	71.3621	25.5704
SYNPCC7942_RS07335	hypothetical protein	NC_007604	complement(1488255..1488854)	350	159.372	98.5119	143.366	373	187.737	117.329	187.451	107.92
SYNPCC7942_RS07340	2-succinyl-5-enolpyruvyl-6-hydroxy-3- cyclohexene-1-carboxylic-acid synthase	NC_007604	complement(1488975..1490723)	98	15.3085	9.46255	40.1424	61	10.5325	6.58244	30.6555	8.0225
SYNPCC7942_RS07345	hypothetical protein	NC_007604	complement(1490759..1491205)	35	21.3922	13.2231	14.3366	32	21.619	13.5111	16.0816	13.3671
SYNPCC7942_RS07350	hypothetical protein	NC_007604	1491286..1491564	38	37.2113	23.0013	15.5654	21	22.7304	14.2057	10.5535	18.6035
SYNPCC7942_RS07355	ATP-binding protein	NC_007604	complement(1491796..1492290)	1148	633.625	391.66	470.24	693	422.786	264.226	348.267	327.943
SYNPCC7942_RS07360	NAD(P)H-quinone oxidoreductase chain 4 1	NC_007604	complement(1492429..1494030)	968	165.085	102.043	396.509	815	153.634	96.0157	409.578	99.0295
SYNPCC7942_RS07365	homoserine kinase	NC_007604	complement(1494173..1495093)	71	21.0618	13.0188	29.0828	51	16.7226	10.451	25.63	11.7349
SYNPCC7942_RS07370	cobalamin biosynthesis protein	NC_007604	complement(1495174..1496151)	17	4.74904	2.9355	6.96348	14	4.32297	2.70169	7.0357	2.8186
SYNPCC7942_RS07375	glyoxalase/bleomycin resistance/dioxygenase family protein	NC_007604	1496399..1496833	16	10.0491	6.21159	6.55387	14	9.71922	6.07415	7.0357	6.14287
SYNPCC7942_RS07380	tRNA-Lys	NC_007604	1496904..1496975	8	30.3566	18.7642	3.27693	16	67.1089	41.9406	8.0408	30.3524
SYNPCC7942_RS07385	fructose-bisphosphate aldolase class II	NC_007604	1497217..1498290	3566	907.137	560.724	1460.69	3735	1050.22	656.347	1877.02	608.535
SYNPCC7942_RS07390	hypothetical protein	NC_007604	1498331..1498624	15	13.9393	8.61621	6.14425	11	11.2989	7.06142	5.52805	7.83881
SYNPCC7942_RS07395	hypothetical protein	NC_007604	complement(1498702..1499817)	305	74.6675	46.1538	124.933	249	67.3795	42.1097	125.135	44.1318
SYNPCC7942_RS07400	hypothetical protein	NC_007604	complement(1499923..1500342)	412	268.006	165.661	168.762	313	225.054	140.651	157.298	153.156
SYNPCC7942_RS07405	carbonic anhydrase	NC_007604	1500489..1501307	198	66.0507	40.8276	81.1041	171	63.0529	39.4057	85.936	40.1166
SYNPCC7942_RS07410	quinolinate synthase NadA	NC_007604	1501343..1502305	173	49.0813	30.3383	70.8637	124	38.8855	24.302	62.3162	27.3202
SYNPCC7942_RS07415	UDP-3-O-(3-hydroxymyristoyl)glucosamine N-acyltransferase	NC_007604	complement(1502325..1503392)	76	19.4419	12.0175	31.1309	97	27.4279	17.1414	48.7473	14.5795
SYNPCC7942_RS07420	phosphate ABC transporter ATP-binding protein	NC_007604	1503457..1504257	83	28.3101	17.4992	33.9982	75	28.2762	17.6716	37.6912	17.5854
SYNPCC7942_RS07425	hypothetical protein	NC_007604	1504300..1504761	96	56.7708	35.0915	39.3232	92	60.1365	37.5831	46.2346	36.3373
SYNPCC7942_RS07430	DNA repair protein RadA	NC_007604	complement(1504758..1506194)	141	26.8076	16.5705	57.7559	109	22.9067	14.3158	54.7779	15.4431
SYNPCC7942_RS07435	response regulator transcription factor	NC_007604	1506399..1507133	1009	375.059	231.833	413.303	888	364.853	228.02	446.264	229.927
SYNPCC7942_RS07440	phosphate acyltransferase PlsX	NC_007604	1507284..1508324	302	79.2596	48.9924	123.704	228	66.1419	41.3362	114.581	45.1643
SYNPCC7942_RS07445	ketoacyl-ACP synthase III	NC_007604	1508394..1509401	236	63.9657	39.5388	96.6695	175	52.4288	32.7661	87.9462	36.1524
SYNPCC7942_RS07450	ACP S-malonyltransferase	NC_007604	1509455..1510336	75	23.2321	14.3603	30.7212	69	23.6251	14.7648	34.6759	14.5626
SYNPCC7942_RS07455	1-acyl-sn-glycerol-3-phosphate acyltransferase	NC_007604	1510305..1510982	17	6.85039	4.23439	6.96348	13	5.79037	3.61877	6.53315	3.92658
SYNPCC7942_RS07460	YdcF family protein	NC_007604	complement(1510962..1511528)	84	40.4755	25.0189	34.4078	79	42.0762	26.2961	39.7014	25.6575
SYNPCC7942_RS07465	tRNA (adenosine(37)-N6)-threonylcarbamoyltransferase complex dimerization subunit type 1 TsaB	NC_007604	complement(1511592..1512212)	153	67.3125	41.6075	62.6713	113	54.9515	34.3426	56.7881	37.9751
SYNPCC7942_RS07470	hypothetical protein	NC_007604	complement(1512321..1512578)	585	619.487	382.92	239.626	466	545.455	340.889	234.188	361.905
SYNPCC7942_RS07475	thiol oxidoreductase	NC_007604	complement(1512709..1513965)	6	1.3041	0.806098	2.4577	2	0.480493	0.300291	1.0051	0.553194
SYNPCC7942_RS07480	iron-regulated protein A	NC_007604	complement(1514071..1515141)	9	2.29588	1.41914	3.68655	4	1.12788	0.704884	2.0102	1.06201
SYNPCC7942_RS07485	porin	NC_007604	1515369..1517000	365	61.1039	37.7698	149.51	295	54.5877	34.1153	148.252	35.9425
SYNPCC7942_RS07490	porin	NC_007604	1517237..1518832	48595	8318.68	5141.99	19905.3	40525	7668.01	4792.22	20365.8	4967.1
SYNPCC7942_RS07495	Rrf2 family transcriptional regulator	NC_007604	1518994..1519449	294	176.148	108.882	120.427	191	126.491	79.0525	95.987	93.967
SYNPCC7942_RS07500	cysteine synthase A	NC_007604	1519664..1520668	404	109.828	67.8871	165.485	353	106.072	66.2912	177.4	67.0891
SYNPCC7942_RS07505	J domain-containing protein	NC_007604	1520674..1521363	226	89.486	55.3135	92.5734	186	81.406	50.8757	93.4743	53.0946
SYNPCC7942_RS07510	cation:proton antiporter	NC_007604	complement(1521482..1522141)	175	72.4419	44.7782	71.6829	163	74.5824	46.6112	81.9156	45.6947
SYNPCC7942_RS07515	DUF4040 domain-containing protein	NC_007604	complement(1522138..1522719)	141	66.1899	40.9137	57.7559	124	64.3415	40.2111	62.3162	40.5624
SYNPCC7942_RS07520	hypothetical protein	NC_007604	complement(1523002..1523259)	83	87.893	54.3288	33.9982	74	86.6173	54.1326	37.1887	54.2307
SYNPCC7942_RS07525	cation:proton antiporter	NC_007604	complement(1523256..1523642)	151	106.601	65.8928	61.8521	131	102.224	63.8862	65.834	64.8895
SYNPCC7942_RS07530	cation:proton antiporter	NC_007604	complement(1523639..1525081)	263	49.795	30.7795	107.729	215	44.995	28.1202	108.048	29.4499
SYNPCC7942_RS07535	cation:proton antiporter	NC_007604	complement(1525078..1525413)	97	78.873	48.7534	39.7328	107	96.1694	60.1023	53.7728	54.4279
SYNPCC7942_RS07540	sodium-dependent bicarbonate transport family permease	NC_007604	complement(1525833..1526954)	92	22.4022	13.8474	37.6847	90	24.2238	15.139	45.2295	14.4932
SYNPCC7942_RS07545	hypothetical protein	NC_007604	1527717..1528031	144	124.896	77.2012	58.9848	128	122.713	76.6913	64.3264	76.9463
SYNPCC7942_RS07550	hypothetical protein	NC_007604	complement(1528142..1530337)	59	7.34033	4.53724	24.1674	49	6.73839	4.21125	24.6249	4.37424
SYNPCC7942_RS07555	c-type cytochrome	NC_007604	complement(1530415..1530852)	119	74.2282	45.8823	48.7444	94	64.8106	40.5043	47.2397	43.1933
SYNPCC7942_RS07560	cytochrome b6-f complex subunit PetG	NC_007604	1530970..1531083	1129	2705.73	1672.48	462.457	913	2418.57	1511.52	458.828	1592
SYNPCC7942_RS07565	16S rRNA (guanine(966)-N(2))-methyltransferase RsmD	NC_007604	complement(1531194..1531748)	26	12.799	7.91138	10.65	34	18.5003	11.562	17.0867	9.73669
SYNPCC7942_RS07570	imidazole glycerol phosphate synthase subunit HisH	NC_007604	complement(1531745..1532398)	159	66.4225	41.0574	65.129	136	62.7991	39.2471	68.3468	40.1523
SYNPCC7942_RS07575	DUF3370 family protein	NC_007604	1532605..1534170	97	16.9229	10.4605	39.7328	95	18.32	11.4493	47.7422	10.9549
SYNPCC7942_RS07580	HIT family protein	NC_007604	complement(1534449..1534877)	15	9.55278	5.90481	6.14425	10	7.03939	4.39936	5.0255	5.15209
SYNPCC7942_RS07585	UDP-N-acetylmuramoyl-L-alanyl-D-glutamate--2, 6-diaminopimelate ligase	NC_007604	complement(1534874..1536367)	148	27.0649	16.7295	60.6233	155	31.331	19.5807	77.8952	18.1551
SYNPCC7942_RS07590	glutaredoxin family protein	NC_007604	complement(1536407..1536673)	12	12.2791	7.59001	4.9154	15	16.9657	10.603	7.53825	9.09648
SYNPCC7942_RS07595	membrane protein insertion efficiency factor YidD	NC_007604	complement(1536664..1536912)	80	87.7782	54.2579	32.7693	54	65.4918	40.93	27.1377	47.5939
SYNPCC7942_RS07600	30S ribosomal protein S4	NC_007604	1536986..1537594	724	324.801	200.767	296.562	611	302.982	189.352	307.058	195.06
SYNPCC7942_RS07605	bicarbonate-binding protein CmpA	NC_007604	1538545..1539897	8	1.61543	0.998537	3.27693	10	2.232	1.39492	5.0255	1.19673
SYNPCC7942_RS07610	nitrate ABC transporter, permease protein	NC_007604	1539953..1540789	36	11.7509	7.26355	14.7462	27	9.74161	6.08815	13.5688	6.67585
SYNPCC7942_RS07615	ATP-binding cassette domain-containing protein	NC_007604	1540818..1542809	40	5.48614	3.39112	16.3847	32	4.85124	3.03185	16.0816	3.21148
SYNPCC7942_RS07620	ATP-binding cassette domain-containing protein	NC_007604	1542834..1543670	46	15.0151	9.28121	18.8424	35	12.628	7.89204	17.5892	8.58663
SYNPCC7942_RS07625	hypothetical protein	NC_007604	1543938..1544507	33	15.8174	9.77713	13.5173	31	16.424	10.2644	15.579	10.0208
SYNPCC7942_RS07630	nucleoside triphosphate pyrophosphohydrolase	NC_007604	1544514..1545353	17	5.52924	3.41776	6.96348	30	10.7854	6.74045	15.0765	5.07911
SYNPCC7942_RS07635	DUF3153 domain-containing protein	NC_007604	complement(1545382..1546095)	71	27.1679	16.7932	29.0828	46	19.4559	12.1592	23.1173	14.4762
SYNPCC7942_RS07640	tetratricopeptide repeat protein	NC_007604	complement(1546123..1546650)	37	19.1454	11.8342	15.1558	38	21.7341	13.583	19.0969	12.7086
SYNPCC7942_RS07645	acetylglutamate kinase	NC_007604	complement(1546647..1547552)	101	30.4571	18.8263	41.3713	111	36.9988	23.1229	55.783	20.9746
SYNPCC7942_RS07650	DUF2854 domain-containing protein	NC_007604	complement(1547545..1548105)	113	55.0315	34.0163	46.2867	97	52.2157	32.6329	48.7473	33.3246
SYNPCC7942_RS07655	hypothetical protein	NC_007604	1548207..1548410	85	113.837	70.3657	34.8174	64	94.742	59.2102	32.1632	64.788
SYNPCC7942_RS07660	Ferredoxin-1	NC_007604	complement(1548631..1548930)	12672	11540.4	7133.39	5190.66	10049	10115.7	6321.91	5050.12	6727.65
SYNPCC7942_RS07665	50S ribosomal protein L11 methyltransferase	NC_007604	complement(1549179..1550078)	69	20.9461	12.9473	28.2635	50	16.7772	10.4851	25.1275	11.7162
SYNPCC7942_RS07670	phosphoglycerate dehydrogenase	NC_007604	complement(1550078..1551667)	214	36.7716	22.7294	87.658	201	38.1761	23.8587	101.013	23.294
SYNPCC7942_RS07675	hypothetical protein	NC_007604	1551790..1552302	33	17.5749	10.8635	13.5173	35	20.6036	12.8765	17.5892	11.87
SYNPCC7942_RS07680	photosystem II S4 domain protein	NC_007604	1552303..1553082	109	38.1793	23.5996	44.6482	77	29.8118	18.6313	38.6963	21.1154
SYNPCC7942_RS07685	DUF2252 domain-containing protein	NC_007604	1553330..1554718	316	62.1557	38.42	129.439	253	55.0061	34.3768	127.145	36.3984
SYNPCC7942_RS07690	3-isopropylmalate dehydrogenase	NC_007604	complement(1554839..1555936)	219	54.4926	33.6832	89.706	182	50.0566	31.2835	91.4641	32.4834
SYNPCC7942_RS07695	TerB family tellurite resistance protein	NC_007604	complement(1556097..1556513)	1019	667.627	412.677	417.399	669	484.488	302.787	336.206	357.732
SYNPCC7942_RS07700	tRNA-Val	NC_007604	1557246..1557317	16	60.7132	37.5284	6.55387	9	37.7487	23.5916	4.52295	30.56
SYNPCC7942_RS07705	lipoyl synthase	NC_007604	complement(1557396..1558331)	77	22.4756	13.8927	31.5405	66	21.2942	13.3081	33.1683	13.6004
SYNPCC7942_RS07710	hypothetical protein	NC_007604	complement(1558484..1559209)	24	9.03172	5.58273	9.8308	37	15.3907	9.6186	18.5943	7.60067
SYNPCC7942_RS07715	tRNA 2-thiouridine(34) synthase MnmA	NC_007604	1559329..1560402	480	122.105	75.476	196.616	334	93.915	58.6934	167.852	67.0847
SYNPCC7942_RS07720	RNA polymerase sigma factor SigF	NC_007604	complement(1560399..1561178)	168	58.8451	36.3736	68.8156	91	35.2322	22.0188	45.732	29.1962
SYNPCC7942_RS07725	membrane protein	NC_007604	complement(1561467..1561904)	105	65.4954	40.4844	43.0097	95	65.5001	40.9352	47.7422	40.7098
SYNPCC7942_RS07730	9,9'-di-cis-zeta-carotene desaturase	NC_007604	complement(1561944..1563389)	162	30.6085	18.9199	66.3579	138	28.8206	18.0118	69.3519	18.4659
SYNPCC7942_RS07735	1-deoxy-D-xylulose-5-phosphate reductoisomerase	NC_007604	1563532..1564740	410	92.6517	57.2703	167.943	316	78.932	49.3296	158.806	53.3
SYNPCC7942_RS07740	pseudouridine synthase	NC_007604	1564750..1565349	97	44.1689	27.3019	39.7328	70	35.2322	22.0188	35.1785	24.6603
SYNPCC7942_RS07745	serine/threonine phosphatase	NC_007604	1565391..1566290	352	106.855	66.0499	144.185	263	88.2482	55.1519	132.171	60.6009
SYNPCC7942_RS07750	histidine phosphatase family protein	NC_007604	complement(1566324..1566971)	22	9.27563	5.7335	9.01157	14	6.52448	4.07756	7.0357	4.90553
SYNPCC7942_RS07755	HAMP domain-containing histidine kinase	NC_007604	complement(1566943..1568316)	83	16.5039	10.2015	33.9982	73	16.0446	10.0273	36.6861	10.1144
SYNPCC7942_RS07760	ATP-dependent helicase	NC_007604	1568627..1570927	125	14.8419	9.17414	51.2021	82	10.7619	6.7258	41.2091	7.94997
SYNPCC7942_RS07765	histidinol dehydrogenase	NC_007604	complement(1570976..1572280)	427	89.395	55.2573	174.906	387	89.5557	55.969	194.487	55.6131
SYNPCC7942_RS07770	30S ribosomal protein S20	NC_007604	1572486..1572782	1328	1221.62	755.116	543.971	970	986.297	616.399	487.473	685.758
SYNPCC7942_RS07775	TatD family deoxyribonuclease	NC_007604	1572849..1573646	301	103.053	63.6995	123.295	288	108.989	68.114	144.734	65.9067
SYNPCC7942_RS07780	DNA-directed RNA polymerase subunit beta	NC_007604	1573729..1577031	1554	128.54	79.4538	636.544	1444	132.023	82.5098	725.682	80.9818
SYNPCC7942_RS07785	DNA-directed RNA polymerase subunit gamma	NC_007604	1577150..1579024	764	111.324	68.812	312.947	699	112.582	70.3595	351.282	69.5858
SYNPCC7942_RS07790	DNA-directed RNA polymerase subunit beta'	NC_007604	1579094..1583050	1397	96.4553	59.6214	572.234	1342	102.419	64.0079	674.422	61.8147
SYNPCC7942_RS07795	translational GTPase TypA	NC_007604	1583407..1585200	2643	402.504	248.798	1082.62	2162	363.937	227.447	1086.51	238.122
SYNPCC7942_RS07800	hypothetical protein	NC_007604	1585287..1586078	52	17.938	11.0879	21.3001	51	19.4463	12.1532	25.63	11.6206
SYNPCC7942_RS07805	4Fe-4S binding protein	NC_007604	1586243..1588759	156	16.9331	10.4668	63.9002	126	15.1175	9.44788	63.3213	9.95733
SYNPCC7942_RS07810	DUF2499 domain-containing protein	NC_007604	complement(1588817..1589146)	57	47.1907	29.1698	23.3481	35	32.0292	20.0171	17.5892	24.5934
SYNPCC7942_RS07815	polysaccharide pyruvyl transferase CsaB	NC_007604	1589204..1590223	40	10.7141	6.62265	16.3847	38	11.2506	7.03121	19.0969	6.82693
SYNPCC7942_RS07820	molybdenum-pterin-binding protein	NC_007604	complement(1590283..1590708)	41	26.2948	16.2535	16.7943	19	13.469	8.41765	9.54845	12.3356
SYNPCC7942_RS07825	molybdate ABC transporter substrate-binding protein	NC_007604	1590799..1591614	149	49.8875	30.8367	61.0329	91	33.6778	21.0474	45.732	25.9421
SYNPCC7942_RS07830	molybdate ABC transporter permease subunit	NC_007604	1591611..1592276	97	39.7918	24.5963	39.7328	78	35.3682	22.1038	39.1989	23.3501
SYNPCC7942_RS07835	succinate dehydrogenase/fumarate reductase iron-sulfur subunit	NC_007604	1592332..1593093	268	96.0895	59.3953	109.777	160	63.41	39.6289	80.408	49.5121
SYNPCC7942_RS07840	hypothetical protein	NC_007604	1593215..1595422	2257	279.273	172.625	924.505	2141	292.826	183.006	1075.96	177.816
SYNPCC7942_RS07845	Rubisco chaperonin	NC_007604	1595459..1595944	228	128.172	79.2265	93.3926	189	117.441	73.396	94.9819	76.3113
SYNPCC7942_RS07850	type 1 glutamine amidotransferase	NC_007604	1595934..1596614	63	25.2749	15.623	25.8058	57	25.2767	15.797	28.6453	15.71
SYNPCC7942_RS07855	hypothetical protein	NC_007604	1596668..1596877	3	3.90299	2.41254	1.22885	5	7.19024	4.49363	2.51275	3.45309
SYNPCC7942_RS07860	hypothetical protein	NC_007604	1597001..1597366	24	17.9154	11.0739	9.8308	14	11.5515	7.21928	7.0357	9.14661
SYNPCC7942_RS07865	flavodoxin FldA	NC_007604	complement(1598656..1599168)	150	79.8858	49.3794	61.4425	135	79.4711	49.6665	67.8442	49.5229
SYNPCC7942_RS07870	chlorophyll a/b binding light-harvesting protein	NC_007604	complement(1599353..1600381)	318	84.4321	52.1896	130.258	241	70.7285	44.2027	121.115	48.1961
SYNPCC7942_RS07875	pantothenate metabolism flavoprotein	NC_007604	1600802..1601053	67	72.6391	44.9	27.4443	53	63.5138	39.6938	26.6351	42.2969
SYNPCC7942_RS07880	type II toxin-antitoxin system VapC family toxin	NC_007604	1601056..1601511	34	20.3709	12.5918	13.927	26	17.2187	10.7611	13.0663	11.6764
SYNPCC7942_RS07885	RNB domain-containing ribonuclease	NC_007604	1601489..1602886	36	7.03544	4.34878	14.7462	46	9.93672	6.21009	23.1173	5.27943
SYNPCC7942_RS07890	hypothetical protein	NC_007604	complement(1603035..1603415)	56	40.1568	24.8219	22.9385	59	46.7649	29.2263	29.6504	27.0241
SYNPCC7942_RS07895	amidase	NC_007604	complement(1604319..1605638)	343	70.9931	43.8826	140.499	255	58.339	36.4597	128.15	40.1712
SYNPCC7942_RS07900	translesion error-prone DNA polymerase V autoproteolytic subunit	NC_007604	1606129..1606689	33	16.0712	9.93398	13.5173	26	13.996	8.74697	13.0663	9.34047
SYNPCC7942_RS07905	Y-family DNA polymerase	NC_007604	1606746..1608002	89	19.3442	11.9571	36.4559	64	15.3758	9.6093	32.1632	10.7832
SYNPCC7942_RS07910	hypothetical protein	NC_007604	1608052..1608816	279	99.6411	61.5907	114.283	191	75.3988	47.1215	95.987	54.3561
SYNPCC7942_RS07915	ketol-acid reductoisomerase	NC_007604	complement(1609373..1610365)	428	117.758	72.7891	175.316	408	124.08	77.5457	205.04	75.1674
SYNPCC7942_RS07920	PHP domain-containing protein	NC_007604	1610364..1611257	16	4.88966	3.02242	6.55387	28	9.4583	5.91109	14.0714	4.46675
SYNPCC7942_RS07925	ATP-dependent Clp endopeptidase proteolytic subunit ClpP	NC_007604	complement(1611260..1611853)	612	281.489	173.995	250.685	482	245.049	153.147	242.229	163.571
SYNPCC7942_RS07930	photosystem II biogenesis protein Psp29	NC_007604	1611906..1612748	329	106.626	65.9083	134.764	305	109.261	68.284	153.278	67.0962
SYNPCC7942_RS07935	hypothetical protein	NC_007604	1612786..1613448	328	135.162	83.5473	134.354	256	116.605	72.8741	128.653	78.2107
SYNPCC7942_RS07940	RpoD/SigA family RNA polymerase sigma factor	NC_007604	complement(1613464..1614396)	2408	705.133	435.86	986.357	2025	655.445	409.629	1017.66	422.744
SYNPCC7942_RS07945	hypothetical protein	NC_007604	1614601..1614786	299	439.192	271.475	122.475	242	392.912	245.555	121.617	258.515
SYNPCC7942_RS07950	hypothetical protein	NC_007604	1615204..1616271	33	8.44187	5.21813	13.5173	21	5.93801	3.71103	10.5535	4.46458
SYNPCC7942_RS07955	acyltransferase	NC_007604	1616284..1616958	92	37.2375	23.0174	37.6847	78	34.8966	21.8091	39.1989	22.4132
SYNPCC7942_RS07960	hypothetical protein	NC_007604	1617365..1617547	62	92.5628	57.2154	25.3962	53	87.4616	54.6603	26.6351	55.9378
SYNPCC7942_RS07965	hypothetical protein	NC_007604	complement(1618181..1618726)	882	441.339	272.802	361.282	906	501.104	313.172	455.31	292.987
SYNPCC7942_RS07970	ADP-ribosylglycohydrolase	NC_007604	complement(1618800..1619696)	732	222.954	137.813	299.839	667	224.557	140.34	335.201	139.076
SYNPCC7942_RS07975	hypothetical protein	NC_007604	1620225..1620413	74	106.971	66.1214	30.3116	71	113.446	70.8996	35.681	68.5105
SYNPCC7942_RS07980	ornithine acetyltransferase	NC_007604	complement(1621096..1621512)	63	41.2763	25.5139	25.8058	50	36.2098	22.6298	25.1275	24.0718
SYNPCC7942_RS07985	hypothetical protein	NC_007604	1621903..1622220	19	16.3238	10.0902	7.78272	12	11.3958	7.12199	6.0306	8.60608
SYNPCC7942_RS07990	tRNA-Gly	NC_007604	complement(1622798..1622869)	9	34.1512	21.1097	3.68655	6	25.1658	15.7277	3.0153	18.4187
SYNPCC7942_RS07995	TerB family tellurite resistance protein	NC_007604	1622943..1623410	93	54.2916	33.559	38.0943	71	45.8147	28.6325	35.681	31.0958
SYNPCC7942_RS08000	polyphosphate kinase 1	NC_007604	1623449..1625644	301	37.4481	23.1476	123.295	210	28.8788	18.0482	105.535	20.5979
SYNPCC7942_RS08005	hypothetical protein	NC_007604	complement(1625702..1626019)	103	88.4924	54.6994	42.1905	55	52.231	32.6424	27.6402	43.6709
SYNPCC7942_RS08010	hypothetical protein	NC_007604	complement(1626357..1626596)	6	6.83024	4.22194	2.4577	3	3.77487	2.35916	1.50765	3.29055
SYNPCC7942_RS08015	hypothetical protein	NC_007604	complement(1626654..1627172)	17	8.94906	5.53164	6.96348	18	10.4736	6.54564	9.0459	6.03864
SYNPCC7942_RS08020	copper-translocating P-type ATPase	NC_007604	complement(1627206..1629449)	56	6.81806	4.21441	22.9385	47	6.3251	3.95296	23.6198	4.08369
SYNPCC7942_RS08025	aquaporin family protein	NC_007604	1630063..1630872	82	27.6583	17.0963	33.5886	73	27.2164	17.0092	36.6861	17.0527
SYNPCC7942_RS08030	GMC family oxidoreductase	NC_007604	1631339..1632925	572	98.4725	60.8683	234.301	476	90.578	56.6079	239.214	58.7381
SYNPCC7942_RS08035	glucose 1-dehydrogenase	NC_007604	1632994..1633794	607	207.039	127.976	248.637	422	159.101	99.4322	212.076	113.704
SYNPCC7942_RS08040	glucosidase	NC_007604	1633895..1636567	503	51.4121	31.7791	206.037	308	34.7972	21.747	154.785	26.763
SYNPCC7942_RS08045	glycogen debranching protein	NC_007604	1636580..1638625	95	12.6857	7.84134	38.9136	68	10.0368	6.27264	34.1734	7.05699
SYNPCC7942_RS08050	H(+)/Cl(-) exchange transporter ClcA	NC_007604	1638668..1640059	46	9.02848	5.58073	18.8424	47	10.1965	6.37244	23.6198	5.97658
SYNPCC7942_RS08055	arginine--tRNA ligase	NC_007604	complement(1640261..1642015)	286	44.523	27.5208	117.15	222	38.2004	23.8739	111.566	25.6973
SYNPCC7942_RS08060	twin-arginine translocase subunit TatC	NC_007604	complement(1642172..1643011)	151	49.1127	30.3578	61.8521	130	46.7365	29.2086	65.3315	29.7832
SYNPCC7942_RS08065	protein phosphatase	NC_007604	1643406..1643957	23	11.3837	7.03657	9.42118	20	10.9417	6.83814	10.051	6.93735
SYNPCC7942_RS08070	hypothetical protein	NC_007604	complement(1644011..1644436)	82	52.5896	32.507	33.5886	61	43.2427	27.0251	30.6555	29.766
SYNPCC7942_RS08075	hypothetical protein	NC_007604	1645142..1646821	461	74.97	46.3408	188.833	269	48.3544	30.2197	135.186	38.2803
SYNPCC7942_RS08080	tRNA uridine-5-carboxymethylaminomethyl(34) synthesis GTPase MnmE	NC_007604	complement(1646823..1648211)	101	19.8662	12.2798	41.3713	77	16.741	10.4625	38.6963	11.3711
SYNPCC7942_RS08085	DUF2062 domain-containing protein	NC_007604	1648210..1648746	35	17.807	11.0069	14.3366	22	12.372	7.73206	11.0561	9.36949
SYNPCC7942_RS08090	YdiU family protein	NC_007604	complement(1648682..1650160)	112	20.6893	12.7886	45.8771	69	14.0888	8.80497	34.6759	10.7968
SYNPCC7942_RS08095	N-acetylmuramoyl-L-alanine amidase	NC_007604	complement(1650201..1651013)	71	23.8596	14.7482	29.0828	69	25.6301	16.0179	34.6759	15.3831
SYNPCC7942_RS08100	HAMP domain-containing histidine kinase	NC_007604	1651359..1652669	49	10.2115	6.31198	20.0712	37	8.52298	5.32655	18.5943	5.81926
SYNPCC7942_RS08105	DUF1036 domain-containing protein	NC_007604	complement(1652732..1653172)	937	580.493	358.817	383.811	750	513.588	320.974	376.912	339.895
SYNPCC7942_RS08110	CBS domain-containing protein	NC_007604	complement(1653255..1655834)	229	24.25	14.9895	93.8022	210	24.5806	15.362	105.535	15.1757
SYNPCC7942_RS08115	TldD/PmbA family protein	NC_007604	complement(1655981..1657270)	129	27.321	16.8878	52.8405	109	25.517	15.9472	54.7779	16.4175
SYNPCC7942_RS08120	DUF1092 family protein	NC_007604	complement(1657274..1658131)	65	20.6977	12.7938	26.6251	71	24.9898	15.6177	35.681	14.2057
SYNPCC7942_RS08125	30S ribosomal protein S1	NC_007604	complement(1658135..1659022)	236	72.6097	44.8819	96.6695	231	78.5582	49.096	116.089	46.9889
SYNPCC7942_RS08130	creatininase family protein	NC_007604	1659119..1659934	30	10.0445	6.20874	12.2885	25	9.25214	5.78225	12.5637	5.99549
SYNPCC7942_RS08135	aldehyde oxygenase (deformylating)	NC_007604	1660025..1660720	1034	405.889	250.89	423.544	722	313.271	195.783	362.841	223.336
SYNPCC7942_RS08140	long-chain acyl-[acyl-carrier-protein] reductase	NC_007604	1660735..1661760	452	120.361	74.3983	185.147	360	105.961	66.222	180.918	70.3101
SYNPCC7942_RS08145	acetyl-CoA carboxylase carboxyltransferase subunit alpha	NC_007604	1661770..1662753	249	69.1353	42.7343	101.995	189	58.0042	36.2505	94.9819	39.4924
SYNPCC7942_RS08150	SDR family oxidoreductase	NC_007604	1662871..1663608	217	80.334	49.6564	88.8868	136	55.6513	34.78	68.3468	42.2182
SYNPCC7942_RS08155	GTP cyclohydrolase I FolE	NC_007604	1663657..1664298	172	73.1963	45.2445	70.4541	182	85.6109	53.5036	91.4641	49.3741
SYNPCC7942_RS08160	PhzF family phenazine biosynthesis protein	NC_007604	1664306..1665100	120	41.2392	25.491	49.154	106	40.2653	25.1643	53.2703	25.3277
SYNPCC7942_RS08165	SpoIID/LytB domain-containing protein	NC_007604	1665097..1666182	171	43.0192	26.5912	70.0444	184	51.1659	31.9768	92.4692	29.284
SYNPCC7942_RS08170	5',5'-P-1P-4-tetraphosphate phosphorylase	NC_007604	1666188..1667030	64	20.7419	12.8211	26.2155	50	17.9116	11.1941	25.1275	12.0076
SYNPCC7942_RS08175	RNA methyltransferase	NC_007604	1667230..1668033	8	2.7185	1.68037	3.27693	3	1.12683	0.704226	1.50765	1.1923
SYNPCC7942_RS08180	serine hydrolase	NC_007604	1668136..1669263	149	36.0889	22.3074	61.0329	113	30.2525	18.9067	56.7881	20.6071
SYNPCC7942_RS08185	DUF3370 domain-containing protein	NC_007604	1669273..1670625	47	9.49065	5.86641	19.252	56	12.4992	7.81155	28.1428	6.83898
SYNPCC7942_RS08190	hypothetical protein	NC_007604	complement(1670630..1671208)	21	9.90916	6.1251	8.60195	16	8.34515	5.21541	8.0408	5.67025
SYNPCC7942_RS08195	fasciclin domain-containing protein	NC_007604	1671451..1672011	1189	579.048	357.924	487.034	728	391.887	244.915	365.856	301.42
SYNPCC7942_RS08200	porin	NC_007604	complement(1672123..1673679)	92	16.1434	9.97864	37.6847	87	16.8742	10.5458	43.7218	10.2622
SYNPCC7942_RS08205	mannose-1-phosphate guanylyltransferase/mannose-6-phosphate isomerase	NC_007604	1673935..1675344	222	43.016	26.5892	90.9349	235	50.3317	31.4554	118.099	29.0223
SYNPCC7942_RS08210	ribonucleoside-triphosphate reductase, adenosylcobalamin-dependent	NC_007604	1675456..1678869	2195	175.658	108.578	899.109	1619	143.211	89.5015	813.628	99.0399
SYNPCC7942_RS08215	NAD(P)(+) transhydrogenase (Re/Si-specific) subunit beta	NC_007604	complement(1678977..1680389)	753	145.596	89.9964	308.441	836	178.672	111.663	420.132	100.83
SYNPCC7942_RS08220	NAD(P) transhydrogenase subunit alpha	NC_007604	complement(1680389..1680682)	74	68.767	42.5066	30.3116	95	97.5818	60.985	47.7422	51.7458
SYNPCC7942_RS08225	NAD(P) transhydrogenase subunit alpha	NC_007604	complement(1680679..1681905)	450	100.199	61.9356	184.327	572	140.781	87.9829	287.459	74.9592
SYNPCC7942_RS08230	DUF2808 domain-containing protein	NC_007604	1682042..1682617	584	277.004	171.223	239.216	572	299.893	187.422	287.459	179.323
SYNPCC7942_RS08235	50S ribosomal protein L34	NC_007604	1682665..1682802	427	845.366	522.542	174.906	311	680.572	425.332	156.293	473.937
SYNPCC7942_RS08240	ribonuclease P protein component	NC_007604	1682808..1683176	42	31.097	19.2218	17.2039	51	41.7385	26.085	25.63	22.6534
SYNPCC7942_RS08245	PH domain-containing protein	NC_007604	1683163..1683549	392	276.739	171.06	160.57	364	284.042	177.516	182.928	174.288
SYNPCC7942_RS08250	membrane protein insertase YidC	NC_007604	1683752..1684930	649	150.393	92.9615	265.841	688	176.225	110.134	345.754	101.548
SYNPCC7942_RS08255	hypothetical protein	NC_007604	1684927..1685433	123	66.2816	40.9703	50.3828	99	58.9685	36.8531	49.7524	38.9117
SYNPCC7942_RS08260	DUF177 domain-containing protein	NC_007604	1685436..1685942	71	38.2601	23.6495	29.0828	51	30.3777	18.9849	25.63	21.3172
SYNPCC7942_RS08265	AAA family ATPase	NC_007604	1685939..1687444	100	18.1414	11.2137	40.9617	85	17.0446	10.6522	42.7167	10.9329
SYNPCC7942_RS08270	B12-binding domain-containing radical SAM protein	NC_007604	complement(1687584..1689152)	689	119.975	74.1598	282.226	541	104.128	65.0761	271.88	69.6179
SYNPCC7942_RS08275	U32 family peptidase	NC_007604	1689721..1692192	457	50.5084	31.2205	187.195	320	39.0926	24.4314	160.816	27.826
SYNPCC7942_RS08280	hypothetical protein	NC_007604	1692265..1692957	71	27.9912	17.302	29.0828	76	33.1187	20.6979	38.1938	19
SYNPCC7942_RS08285	riboflavin synthase	NC_007604	complement(1692985..1693644)	61	25.2512	15.6084	24.9866	49	22.4205	14.012	24.6249	14.8102
SYNPCC7942_RS08290	glycosyltransferase	NC_007604	complement(1693698..1694921)	112	24.9996	15.4529	45.8771	77	18.9977	11.8729	38.6963	13.6629
SYNPCC7942_RS08295	hypothetical protein	NC_007604	complement(1695068..1695550)	80	45.2521	27.9714	32.7693	48	30.0114	18.756	24.1224	23.3637
SYNPCC7942_RS08300	hypothetical protein	NC_007604	complement(1695554..1696852)	229	48.164	29.7713	93.8022	186	43.2411	27.0241	93.4743	28.3977
SYNPCC7942_RS08305	hypothetical protein	NC_007604	1697252..1697971	1047	397.292	245.576	428.869	731	306.604	191.616	367.364	218.596
SYNPCC7942_RS08310	hypothetical protein	NC_007604	1698071..1698712	60	25.5336	15.783	24.577	43	20.2267	12.641	21.6096	14.212
SYNPCC7942_RS08315	c-type cytochrome	NC_007604	1698933..1699268	412	335.007	207.076	168.762	353	317.269	198.282	177.4	202.679
SYNPCC7942_RS08320	tetratricopeptide repeat protein	NC_007604	1699269..1700168	622	188.818	116.713	254.782	584	195.958	122.466	293.489	119.59
SYNPCC7942_RS08325	hypothetical protein	NC_007604	1700263..1700772	293	156.962	97.0219	120.018	235	139.152	86.965	118.099	91.9934
SYNPCC7942_RS08330	hypothetical protein	NC_007604	1701369..1702091	611	230.887	142.717	250.276	492	205.504	128.432	247.255	135.574
SYNPCC7942_RS08335	hypothetical protein	NC_007604	complement(1702113..1702652)	2287	1157.09	715.228	936.793	1854	1036.83	647.982	931.728	681.605
SYNPCC7942_RS08340	porin	NC_007604	complement(1702823..1704469)	12142	2014.15	1245	4973.57	10772	1975.13	1234.38	5413.47	1239.69
SYNPCC7942_RS08345	4a-hydroxytetrahydrobiopterin dehydratase	NC_007604	complement(1704606..1705013)	710	475.438	293.88	290.828	467	345.66	216.025	234.691	254.952
SYNPCC7942_RS08350	photosystem II D2 protein (photosystem q(a) protein)	NC_007604	complement(1705426..1706484)	125	32.2485	19.9336	51.2021	180	51.3297	32.0792	90.459	26.0064
SYNPCC7942_RS08355	hypothetical protein	NC_007604	1706685..1706951	472	482.977	298.54	193.339	383	433.192	270.729	192.477	284.635
SYNPCC7942_RS08360	energy-coupling factor ABC transporter ATP-binding protein	NC_007604	1707135..1707776	95	40.4282	24.9897	38.9136	60	28.2234	17.6386	30.153	21.3141
SYNPCC7942_RS08365	NYN domain-containing protein	NC_007604	1707881..1708414	139	71.1163	43.9588	56.9367	70	39.5867	24.7402	35.1785	34.3495
SYNPCC7942_RS08370	hypothetical protein	NC_007604	1708665..1709165	67	36.537	22.5844	27.4443	44	26.5221	16.5753	22.1122	19.5799
SYNPCC7942_RS08375	TIGR00341 family protein	NC_007604	1709180..1710250	65	16.5813	10.2493	26.6251	62	17.4821	10.9257	31.1581	10.5875
SYNPCC7942_RS08380	diguanylate cyclase	NC_007604	1710353..1711873	927	166.512	102.925	379.715	608	120.717	75.4434	305.55	89.1844
SYNPCC7942_RS08385	hypothetical protein	NC_007604	1712014..1712817	59	20.049	12.3928	24.1674	54	20.2829	12.6761	27.1377	12.5344
SYNPCC7942_RS08390	ribonuclease III	NC_007604	1713332..1714075	71	26.0724	16.116	29.0828	35	14.2065	8.87855	17.5892	12.4973
SYNPCC7942_RS08395	hypothetical protein	NC_007604	1714348..1715070	1015	383.551	237.083	415.761	793	331.228	207.005	398.522	222.044
SYNPCC7942_RS08400	hypothetical protein	NC_007604	1715266..1716186	44	13.0524	8.06799	18.0231	34	11.1484	6.96733	17.0867	7.51766
SYNPCC7942_RS08405	transcriptional repressor	NC_007604	complement(1716189..1716638)	29	17.6068	10.8832	11.8789	26	17.4483	10.9046	13.0663	10.8939
SYNPCC7942_RS08410	rubrerythrin	NC_007604	1716788..1717504	36	13.7176	8.47921	14.7462	34	14.3203	8.94966	17.0867	8.71444
SYNPCC7942_RS08415	glycosyl hydrolase family 15	NC_007604	complement(1717707..1720946)	374	31.5372	19.4939	153.197	286	26.6571	16.6597	143.729	18.0768
SYNPCC7942_RS08420	WecB/TagA/CpsF family glycosyltransferase	NC_007604	1721049..1721795	136	49.741	30.7461	55.7079	100	40.427	25.2654	50.255	28.0058
SYNPCC7942_RS08425	radical SAM protein	NC_007604	1721792..1723432	129	21.4772	13.2756	52.8405	86	15.8264	9.89092	43.2193	11.5832
SYNPCC7942_RS08430	glycerol dehydrogenase	NC_007604	complement(1723540..1724736)	139	31.7261	19.6107	56.9367	125	31.5361	19.7089	62.8187	19.6598
SYNPCC7942_RS08435	hypothetical protein	NC_007604	complement(1724849..1725232)	50	35.5742	21.9893	20.4808	39	30.6709	19.1682	19.5994	20.5787
SYNPCC7942_RS08440	hypothetical protein	NC_007604	complement(1725260..1725829)	196	93.9457	58.0702	80.2849	186	98.5441	61.5864	93.4743	59.8283
SYNPCC7942_RS08445	catalase/peroxidase HPI	NC_007604	complement(1725919..1728081)	1333	168.372	104.075	546.019	1380	192.67	120.412	693.519	112.243
SYNPCC7942_RS08450	hypothetical protein	NC_007604	1728453..1728674	168	206.753	127.799	68.8156	120	163.238	102.018	60.306	114.908
SYNPCC7942_RS08455	DUF2214 family protein	NC_007604	complement(1728788..1729246)	74	44.0469	27.2265	30.3116	66	43.4234	27.138	33.1683	27.1822
SYNPCC7942_RS08460	NAD(P)H-dependent oxidoreductase	NC_007604	1729384..1730031	489	206.172	127.44	200.303	346	161.248	100.774	173.882	114.107
SYNPCC7942_RS08465	potassium channel protein	NC_007604	1730089..1730964	126	39.2973	24.2906	51.6117	84	28.9579	18.0976	42.2142	21.1941
SYNPCC7942_RS08470	hypothetical protein	NC_007604	1731159..1731722	552	267.397	165.284	226.108	417	223.28	139.542	209.563	152.413
SYNPCC7942_RS08475	cysteine--tRNA ligase	NC_007604	complement(1731811..1733247)	130	24.7162	15.2777	53.2502	105	22.0661	13.7905	52.7677	14.5341
SYNPCC7942_RS08485	hypothetical protein	NC_007604	1733790..1733984	36	50.4387	31.1774	14.7462	27	41.814	26.1322	13.5688	28.6548
SYNPCC7942_RS08490	Gfo/Idh/MocA family oxidoreductase	NC_007604	1733989..1735104	63	15.4231	9.53341	25.8058	44	11.9064	7.44107	22.1122	8.48724
SYNPCC7942_RS08495	hypothetical protein	NC_007604	complement(1735155..1735859)	114	44.1786	27.3079	46.6963	80	34.2684	21.4165	40.204	24.3622
SYNPCC7942_RS08500	UDP-N-acetylmuramoyl-L-alanine--D-glutamate ligase	NC_007604	1735965..1737356	64	12.5614	7.76449	26.2155	58	12.5829	7.86386	29.1479	7.81417
SYNPCC7942_RS08505	potassium-transporting ATPase subunit A	NC_007604	1737882..1739552	129	21.0916	13.0372	52.8405	105	18.976	11.8593	52.7677	12.4483
SYNPCC7942_RS08510	K(+)-transporting ATPase subunit B	NC_007604	1739595..1741685	38	4.96507	3.06903	15.5654	38	5.4881	3.42986	19.0969	3.24945
SYNPCC7942_RS08515	K(+)-transporting ATPase subunit C	NC_007604	1741836..1742447	18	8.03558	4.96699	7.3731	10	4.93448	3.08387	5.0255	4.02543
SYNPCC7942_RS08520	D-alanyl-D-alanine carboxypeptidase family protein	NC_007604	1742508..1743233	276	103.865	64.2014	113.054	208	86.5205	54.0722	104.53	59.1368
SYNPCC7942_RS08525	cofactor assembly of complex C subunit B	NC_007604	complement(1743189..1743854)	76	31.1771	19.2713	31.1309	61	27.6597	17.2863	30.6555	18.2788
SYNPCC7942_RS08530	hypothetical protein	NC_007604	complement(1743855..1744166)	335	293.35	181.327	137.222	337	326.188	203.855	169.359	192.591
SYNPCC7942_RS08535	hypothetical protein	NC_007604	complement(1744281..1744766)	194	109.059	67.4121	79.4656	126	78.2937	48.9307	63.3213	58.1714
SYNPCC7942_RS08540	hypothetical protein	NC_007604	complement(1744816..1745469)	110	45.9527	28.4045	45.0578	93	42.9435	26.8381	46.7371	27.6213
SYNPCC7942_RS08545	FAD-binding oxidoreductase	NC_007604	complement(1745500..1746597)	117	29.1125	17.9952	47.9251	112	30.8041	19.2514	56.2856	18.6233
SYNPCC7942_RS08550	photosystem II protein PsbQ	NC_007604	complement(1746611..1747153)	205	103.145	63.7567	83.9714	163	90.6526	56.6545	81.9156	60.2056
SYNPCC7942_RS08555	photosystem II reaction center protein Psb28	NC_007604	1747252..1747590	882	710.828	439.381	361.282	650	579.037	361.877	326.657	400.629
SYNPCC7942_RS08560	sulfate ABC transporter ATP-binding protein	NC_007604	complement(1747842..1748858)	216	58.0268	35.8678	88.4772	192	57.0129	35.6309	96.4896	35.7494
SYNPCC7942_RS08565	sulfate ABC transporter substrate-binding protein	NC_007604	1749076..1750128	70	18.1621	11.2264	28.6732	67	19.2149	12.0086	33.6708	11.6175
SYNPCC7942_RS08570	sulfate ABC transporter permease subunit CysT	NC_007604	1750203..1751039	42	13.7094	8.47415	17.2039	38	13.7104	8.56851	19.0969	8.52133
SYNPCC7942_RS08575	hypothetical protein	NC_007604	1751063..1751308	17	18.8803	11.6704	6.96348	11	13.5036	8.43926	5.52805	10.0548
SYNPCC7942_RS08580	Crp/Fnr family transcriptional regulator	NC_007604	1751336..1751956	101	44.435	27.4664	41.3713	118	57.383	35.8622	59.3009	31.6643
SYNPCC7942_RS08585	sulfate ABC transporter permease subunit CysW	NC_007604	1752002..1752862	187	59.3382	36.6784	76.5983	174	61.0293	38.1411	87.4437	37.4097
SYNPCC7942_RS08590	sulfate ABC transporter substrate-binding protein	NC_007604	1753022..1754047	30	7.98858	4.93794	12.2885	21	6.18108	3.86295	10.5535	4.40045
SYNPCC7942_RS08595	sulfate ABC transporter permease subunit CysT	NC_007604	1754047..1754913	8	2.52096	1.55827	3.27693	7	2.43821	1.52379	3.51785	1.54103
SYNPCC7942_RS08600	sulfate ABC transporter permease subunit CysW	NC_007604	1754913..1755773	5	1.58658	0.980706	2.04808	4	1.40297	0.876807	2.0102	0.928756
SYNPCC7942_RS08605	sulfurtransferase	NC_007604	1755915..1756877	31	8.79491	5.43635	12.6981	17	5.33108	3.33173	8.54335	4.38404
SYNPCC7942_RS08610	YeeE/YedE family protein	NC_007604	1757155..1758315	58	13.6487	8.43661	23.7578	45	11.705	7.31522	22.6147	7.87591
SYNPCC7942_RS08615	restriction endonuclease	NC_007604	complement(1758418..1759329)	107	32.0542	19.8135	43.829	84	27.8149	17.3833	42.2142	18.5984
SYNPCC7942_RS08620	response regulator	NC_007604	complement(1759418..1759819)	13	8.83514	5.46122	5.32502	17	12.7707	7.98123	8.54335	6.72122
SYNPCC7942_RS08625	DNA topoisomerase 4 subunit A	NC_007604	1759930..1762506	160	16.963	10.4852	65.5387	127	14.8827	9.30114	63.8238	9.89318
SYNPCC7942_RS08630	curli assembly protein CsgF	NC_007604	1762639..1763637	521	142.485	88.0733	213.41	378	114.266	71.4123	189.964	79.7428
SYNPCC7942_RS08635	pirin family protein	NC_007604	complement(1763712..1764452)	95	35.0269	21.651	38.9136	87	35.4563	22.1589	43.7218	21.9049
SYNPCC7942_RS08640	CDGSH iron-sulfur domain-containing protein	NC_007604	complement(1764611..1764892)	18	17.4389	10.7794	7.3731	19	20.3468	12.716	9.54845	11.7477
SYNPCC7942_RS08645	transcriptional regulator	NC_007604	1765087..1765428	88	70.2995	43.4539	36.0463	70	61.8108	38.6295	35.1785	41.0417
SYNPCC7942_RS08650	MATE family efflux transporter	NC_007604	complement(1765464..1766858)	87	17.0389	10.5322	35.6366	74	16.0195	10.0116	37.1887	10.2719
SYNPCC7942_RS08655	GDP-L-fucose synthase	NC_007604	complement(1766905..1767849)	73	21.1051	13.0456	29.902	57	18.2153	11.3839	28.6453	12.2147
SYNPCC7942_RS08660	TIGR04376 family protein	NC_007604	1767953..1768489	39	19.842	12.2649	15.975	34	19.1204	11.9496	17.0867	12.1072
SYNPCC7942_RS08665	hypothetical protein	NC_007604	1768679..1768873	17	23.8183	14.7227	6.96348	10	15.4867	9.6786	5.0255	12.2006
SYNPCC7942_RS08670	alpha-mannosidase	NC_007604	complement(1768940..1772017)	624	55.3875	34.2364	255.601	384	37.6752	23.5456	192.979	28.891
SYNPCC7942_RS08675	hypothetical protein	NC_007604	1772024..1772833	81	27.321	16.8878	33.1789	63	23.4881	14.6792	31.6606	15.7835
SYNPCC7942_RS08680	DUF3769 domain-containing protein	NC_007604	1773234..1775426	315	39.2435	24.2574	129.029	208	28.6429	17.9008	104.53	21.0791
SYNPCC7942_RS08685	hypothetical protein	NC_007604	1775633..1776064	198	125.221	77.4022	81.1041	118	82.488	51.552	59.3009	64.4771
SYNPCC7942_RS08690	M3 family peptidase	NC_007604	1776199..1778226	377	50.789	31.3939	154.425	272	40.5036	25.3132	136.694	28.3536
SYNPCC7942_RS08695	DUF697 domain-containing protein	NC_007604	complement(1778348..1779889)	75	13.2884	8.21389	30.7212	67	13.1215	8.20044	33.6708	8.20717
SYNPCC7942_RS08700	DNA-directed RNA polymerase subunit omega	NC_007604	1780048..1780278	812	960.373	593.63	332.609	424	554.302	346.418	213.081	470.024
SYNPCC7942_RS08705	hypothetical protein	NC_007604	1780275..1780847	115	54.8326	33.8934	47.1059	105	55.3385	34.5845	52.7677	34.239
SYNPCC7942_RS08710	DUF1818 family protein	NC_007604	1780853..1781218	10	7.46474	4.61414	4.09617	15	12.3766	7.73494	7.53825	6.17454
SYNPCC7942_RS08715	hydrocarbon oxygenase MocD	NC_007604	1781317..1782219	70	21.179	13.0913	28.6732	64	21.4035	13.3764	32.1632	13.2338
SYNPCC7942_RS08720	alpha/beta fold hydrolase	NC_007604	1782216..1783232	34	9.13385	5.64586	13.927	19	5.6419	3.52598	9.54845	4.58592
SYNPCC7942_RS08725	uracil phosphoribosyltransferase	NC_007604	complement(1783250..1783903)	34	14.2036	8.77957	13.927	40	18.4703	11.5433	20.102	10.1614
SYNPCC7942_RS08730	EAL domain-containing protein	NC_007604	complement(1783939..1787655)	1972	144.947	89.5956	807.764	1274	103.507	64.688	640.249	77.1418
SYNPCC7942_RS08735	4Fe-4S dicluster domain-containing protein	NC_007604	complement(1787724..1789031)	345	72.0622	44.5434	141.318	267	61.6447	38.5257	134.181	41.5346
SYNPCC7942_RS08740	FAD-binding oxidoreductase	NC_007604	complement(1789028..1790305)	81	17.3161	10.7035	33.1789	77	18.195	11.3712	38.6963	11.0374
SYNPCC7942_RS08745	NADP-dependent isocitrate dehydrogenase	NC_007604	complement(1790369..1791796)	281	53.7618	33.2315	115.102	293	61.9629	38.7245	147.247	35.978
SYNPCC7942_RS08750	hypothetical protein	NC_007604	1791952..1792392	108	66.9085	41.3578	44.2386	68	46.5654	29.1016	34.1734	35.2297
SYNPCC7942_RS08755	hypothetical protein	NC_007604	1792493..1792681	379	547.865	338.649	155.245	280	447.393	279.604	140.714	309.126
SYNPCC7942_RS08760	HEAT repeat domain-containing protein	NC_007604	complement(1793212..1793916)	272	105.409	65.1556	111.416	215	92.0962	57.5568	108.048	61.3562
SYNPCC7942_RS08765	sulfate ABC transporter substrate-binding protein	NC_007604	complement(1794143..1795228)	79	19.8744	12.2848	32.3597	56	15.5722	9.73207	28.1428	11.0085
SYNPCC7942_RS08770	FAD-dependent oxidoreductase	NC_007604	1795482..1797032	51	8.98368	5.55304	20.8904	57	11.0983	6.93601	28.6453	6.24453
SYNPCC7942_RS08775	hypothetical protein	NC_007604	complement(1797078..1797386)	9787	8653.4	5348.88	4008.92	7745	7569.3	4730.53	3892.25	5039.71
SYNPCC7942_RS08780	PLP-dependent aminotransferase family protein	NC_007604	1797616..1799067	520	97.8436	60.4796	213.001	349	72.5857	45.3634	175.39	52.9215
SYNPCC7942_RS08785	lipoprotein signal peptidase	NC_007604	complement(1799119..1799610)	72	39.9819	24.7138	29.4924	42	25.7796	16.1113	21.1071	20.4126
SYNPCC7942_RS08790	biotin transporter BioY	NC_007604	complement(1799638..1800219)	63	29.5742	18.2806	25.8058	64	33.2085	20.7541	32.1632	19.5173
SYNPCC7942_RS08795	hypothetical protein	NC_007604	1800372..1800887	17	9.00109	5.5638	6.96348	12	7.02302	4.38913	6.0306	4.97646
SYNPCC7942_RS08800	sensor histidine kinase	NC_007604	1800848..1802005	51	12.0325	7.43762	20.8904	47	12.2569	7.66013	23.6198	7.54887
SYNPCC7942_RS08805	thioredoxin family protein	NC_007604	1802053..1802640	55	25.5553	15.7964	22.5289	56	28.761	17.9745	28.1428	16.8855
SYNPCC7942_RS08810	phosphoribosyltransferase	NC_007604	complement(1802686..1803171)	32	17.9891	11.1195	13.1077	33	20.5055	12.8152	16.5841	11.9673
SYNPCC7942_RS08815	hypothetical protein	NC_007604	complement(1803168..1803578)	94	62.4859	38.6241	38.504	55	40.4123	25.2562	27.6402	31.9401
SYNPCC7942_RS08820	iron-sulfur cluster biosynthesis transcriptional regulator SufR	NC_007604	complement(1803575..1804219)	395	167.314	103.421	161.799	251	117.519	73.4448	126.14	88.433
SYNPCC7942_RS08825	ferredoxin--nitrite reductase	NC_007604	1804395..1804757	593	446.318	275.88	242.903	421	350.242	218.888	211.574	247.384
SYNPCC7942_RS08830	Fe-S cluster assembly protein SufB	NC_007604	1804805..1806244	1323	251.011	155.156	541.923	1105	231.735	144.826	555.318	149.991
SYNPCC7942_RS08835	Fe-S cluster assembly ATPase SufC	NC_007604	1806290..1807075	861	299.279	184.992	352.68	630	242.053	151.274	316.606	168.133
SYNPCC7942_RS08840	Fe-S cluster assembly protein SufD	NC_007604	1807075..1808403	743	152.742	94.4139	304.345	545	123.841	77.396	273.89	85.9049
SYNPCC7942_RS08845	SufS family cysteine desulfurase	NC_007604	1808413..1809672	694	150.482	93.0167	284.274	540	129.424	80.8854	271.377	86.9511
SYNPCC7942_RS08850	heavy metal-responsive transcriptional regulator	NC_007604	1809717..1810142	272	174.444	107.828	111.416	164	116.259	72.6576	82.4182	90.2428
SYNPCC7942_RS08855	UDP-N-acetylenolpyruvoylglucosamine reductase	NC_007604	complement(1810183..1811088)	97	29.2509	18.0807	39.7328	65	21.6659	13.5404	32.6657	15.8106
SYNPCC7942_RS08860	UDP-N-acetylmuramate--L-alanine ligase	NC_007604	complement(1811099..1812535)	310	58.9387	36.4315	126.981	303	63.6764	39.7954	152.273	38.1134
SYNPCC7942_RS08865	type I glyceraldehyde-3-phosphate dehydrogenase	NC_007604	1812814..1813833	5910	1583.01	978.497	2420.83	5045	1493.67	933.486	2535.36	955.992
SYNPCC7942_RS08870	NAD(P)H-quinone oxidoreductase subunit H	NC_007604	1814092..1815276	593	136.72	84.5101	242.903	603	153.671	96.0386	303.038	90.2743
SYNPCC7942_RS08875	1,4-dihydroxy-2-naphthoyl-CoA hydrolase	NC_007604	1815423..1815833	36	23.9308	14.7922	14.7462	40	29.3908	18.3681	20.102	16.5802
SYNPCC7942_RS08880	HPP family protein	NC_007604	complement(1815848..1816393)	53	26.5203	16.3929	21.7097	31	17.146	10.7156	15.579	13.5542
SYNPCC7942_RS08885	RNA polymerase sigma factor SigA2	NC_007604	complement(1816600..1817562)	1718	487.408	301.279	703.721	1180	370.04	231.261	593.009	266.27
SYNPCC7942_RS08890	aldo/keto reductase	NC_007604	complement(1817778..1818962)	150	34.5835	21.3769	61.4425	123	31.3458	19.59	61.8136	20.4834
SYNPCC7942_RS08895	class I SAM-dependent methyltransferase	NC_007604	complement(1818990..1819751)	44	15.7759	9.75146	18.0231	44	17.4377	10.8979	22.1122	10.3247
SYNPCC7942_RS08900	ferredoxin	NC_007604	complement(1819754..1820146)	268	186.311	115.163	109.777	249	191.337	119.579	125.135	117.371
SYNPCC7942_RS08905	DUF1257 domain-containing protein	NC_007604	complement(1820146..1820532)	747	527.358	325.973	305.984	556	433.867	271.151	279.418	298.562
SYNPCC7942_RS08910	DUF2997 domain-containing protein	NC_007604	complement(1820575..1820778)	1058	1416.94	875.846	433.374	781	1156.15	722.55	392.492	799.198
SYNPCC7942_RS08915	HEAT repeat domain-containing protein	NC_007604	complement(1821018..1821770)	170	61.6808	38.1264	69.6348	132	52.9385	33.0846	66.3366	35.6055
SYNPCC7942_RS08920	GNAT family N-acetyltransferase	NC_007604	complement(1821890..1822354)	31	18.214	11.2585	12.6981	39	25.3282	15.8292	19.5994	13.5438
SYNPCC7942_RS08925	sodium:proline symporter	NC_007604	complement(1822494..1824275)	149	22.8441	14.1205	61.0329	179	30.3346	18.958	89.9564	16.5393
SYNPCC7942_RS08930	hypothetical protein	NC_007604	1824744..1824935	1963	2793.28	1726.6	804.077	1423	2238.19	1398.78	715.129	1562.69
SYNPCC7942_RS08935	23S rRNA (adenine(2503)-C(2))-methyltransferase RlmN	NC_007604	complement(1825182..1826267)	206	51.8243	32.0339	84.381	178	49.4974	30.9341	89.4539	31.484
SYNPCC7942_RS08945	alanine dehydrogenase	NC_007604	1826528..1827619	56	14.0107	8.66039	22.9385	74	20.4645	12.7896	37.1887	10.725
SYNPCC7942_RS08950	TolC family protein	NC_007604	1827800..1829530	209	32.9872	20.3902	85.6099	178	31.0539	19.4075	89.4539	19.8989
SYNPCC7942_RS08955	MFS transporter	NC_007604	1829577..1831028	313	58.8943	36.4041	128.21	277	57.611	36.0048	139.206	36.2044
SYNPCC7942_RS08960	inositol monophosphatase	NC_007604	1831028..1831846	36	12.0092	7.42319	14.7462	25	9.21825	5.76107	12.5637	6.59213
SYNPCC7942_RS08965	MSMEG_0570 family nitrogen starvation response protein	NC_007604	1831862..1832230	31	22.9526	14.1876	12.6981	23	18.8232	11.7638	11.5586	12.9757
SYNPCC7942_RS08970	hypothetical protein	NC_007604	complement(1832303..1832977)	97	39.2612	24.2683	39.7328	59	26.3962	16.4966	29.6504	20.3825
SYNPCC7942_RS08975	cytochrome d ubiquinol oxidase subunit II	NC_007604	complement(1832998..1834029)	132	34.9454	21.6006	54.0694	82	23.9953	14.9962	41.2091	18.2984
SYNPCC7942_RS08980	cytochrome ubiquinol oxidase subunit I	NC_007604	complement(1834078..1835463)	106	20.8948	12.9156	43.4194	99	21.5707	13.4809	49.7524	13.1983
SYNPCC7942_RS08985	hypothetical protein	NC_007604	1835596..1836408	35	11.7618	7.27025	14.3366	36	13.3723	8.35716	18.0918	7.81371
SYNPCC7942_RS08990	hypothetical protein	NC_007604	1836408..1836794	43	30.3566	18.7642	17.6135	45	35.1151	21.9457	22.6147	20.3549
SYNPCC7942_RS08995	hypothetical protein	NC_007604	complement(1836751..1837047)	31	28.5168	17.627	12.6981	15	15.252	9.53195	7.53825	13.5795
SYNPCC7942_RS09000	signal recognition particle protein	NC_007604	1837195..1838652	454	85.0735	52.586	185.966	358	74.1512	46.3418	179.913	49.4639
SYNPCC7942_RS09005	30S ribosomal protein S16	NC_007604	1838756..1839004	313	343.432	212.284	128.21	232	281.372	175.847	116.592	194.066
SYNPCC7942_RS09010	KH domain-containing protein	NC_007604	1839008..1839325	146	125.436	77.535	59.804	131	124.405	77.7483	65.834	77.6417
SYNPCC7942_RS09015	30S ribosomal protein S21	NC_007604	1839385..1839558	3853	6049.86	3739.57	1578.25	3005	5215.4	3259.43	1510.16	3499.5
SYNPCC7942_RS09020	PhoH family protein	NC_007604	1839685..1840650	94	26.5856	16.4332	38.504	63	19.695	12.3086	31.6606	14.3709
SYNPCC7942_RS09025	hypothetical protein	NC_007604	1840742..1840999	587	621.605	384.229	240.445	404	472.884	295.535	203.03	339.882
SYNPCC7942_RS09030	hypothetical protein	NC_007604	1841045..1841998	515	147.487	91.1656	210.953	359	113.642	71.022	180.415	81.0938
SYNPCC7942_RS09035	AarF/ABC1/UbiB kinase family protein	NC_007604	complement(1842010..1843869)	260	38.1906	23.6065	106.5	207	33.6086	21.0041	104.028	22.3053
SYNPCC7942_RS09040	DNA repair protein RecN	NC_007604	1843941..1845686	46	7.19796	4.44924	18.8424	31	5.36179	3.35092	15.579	3.90008
SYNPCC7942_RS09045	DNA mismatch repair endonuclease MutL	NC_007604	1845760..1847385	75	12.6019	7.78956	30.7212	75	13.9294	8.70538	37.6912	8.24747
SYNPCC7942_RS09050	MoaD/ThiS family protein	NC_007604	complement(1847468..1847743)	471	466.238	288.193	192.929	376	411.407	257.114	188.959	272.654
SYNPCC7942_RS09055	threonine synthase	NC_007604	complement(1847829..1849121)	2480	524.021	323.911	1015.85	2028	473.655	296.017	1019.17	309.964
SYNPCC7942_RS09060	UPF0182 family protein	NC_007604	1849303..1852170	166	15.8134	9.77465	67.9964	124	13.0568	8.15999	62.3162	8.96732
SYNPCC7942_RS09065	RNA polymerase sigma factor SigF	NC_007604	1852484..1853311	2006	661.906	409.141	821.691	1380	503.317	314.554	693.519	361.848
SYNPCC7942_RS09070	DUF4332 domain-containing protein	NC_007604	complement(1853308..1853730)	13	8.39651	5.19009	5.32502	10	7.13924	4.46176	5.0255	4.82593
SYNPCC7942_RS09075	hypothetical protein	NC_007604	complement(1853723..1854250)	66	34.1512	21.1097	27.0347	74	42.3244	26.4512	37.1887	23.7804
SYNPCC7942_RS09080	SUF system NifU family Fe-S cluster assembly protein	NC_007604	complement(1854247..1854729)	122	69.0095	42.6565	49.9732	108	67.5257	42.2011	54.2754	42.4288
SYNPCC7942_RS09085	translocation/assembly module TamB	NC_007604	1855204..1859910	431	25.0166	15.4634	176.545	369	23.6742	14.7955	185.441	15.1294
SYNPCC7942_RS09090	molecular chaperone DnaJ	NC_007604	1860032..1861012	290	80.7653	49.923	118.789	192	59.1051	36.9385	96.4896	43.4308
SYNPCC7942_RS09095	Dam family site-specific DNA-(adenine-N6)-methyltransferase	NC_007604	1861019..1861810	31	10.6938	6.61011	12.6981	25	9.53251	5.95747	12.5637	6.28379
SYNPCC7942_RS09100	PQQ-dependent sugar dehydrogenase	NC_007604	complement(1861831..1863066)	151	33.3775	20.6315	61.8521	80	19.5463	12.2157	40.204	16.4236
SYNPCC7942_RS09105	porphobilinogen synthase	NC_007604	1863290..1864270	529	147.327	91.0665	216.687	452	139.143	86.9594	227.153	89.0129
SYNPCC7942_RS09110	thioredoxin	NC_007604	1864440..1864763	156	131.545	81.3114	63.9002	143	133.286	83.2987	71.8646	82.305
SYNPCC7942_RS09115	LL-diaminopimelate aminotransferase	NC_007604	1864768..1865946	79	18.3067	11.3158	32.3597	61	15.6246	9.76479	30.6555	10.5403
SYNPCC7942_RS09120	SsrA-binding protein SmpB	NC_007604	complement(1865979..1866443)	99	58.1672	35.9546	40.552	75	48.7081	30.4407	37.6912	33.1977
SYNPCC7942_RS09125	hypothetical protein	NC_007604	complement(1866456..1866749)	163	151.473	93.6294	66.7675	154	158.185	98.8599	77.3927	96.2447
SYNPCC7942_RS09130	hypothetical protein	NC_007604	1866873..1867376	215	116.548	72.041	88.0676	153	91.6755	57.2938	76.8901	64.6674
SYNPCC7942_RS09135	hypothetical protein	NC_007604	1867864..1868490	628	273.645	169.147	257.239	460	221.556	138.464	231.173	153.806
SYNPCC7942_RS09140	hydrogenase expression/formation protein HypE	NC_007604	1868940..1869971	103	27.268	16.855	42.1905	73	21.3617	13.3503	36.6861	15.1027
SYNPCC7942_RS09145	periplasmic heavy metal sensor	NC_007604	1870006..1870455	683	414.671	256.319	279.768	657	440.905	275.55	330.175	265.934
SYNPCC7942_RS09150	alpha/beta fold hydrolase	NC_007604	1870692..1871408	31	11.8124	7.30154	12.6981	20	8.42371	5.26451	10.051	6.28303
SYNPCC7942_RS09155	DUF3685 domain-containing protein	NC_007604	complement(1871523..1873145)	144	24.2404	14.9836	58.9848	119	22.1422	13.8381	59.8034	14.4108
SYNPCC7942_RS09160	transcriptional repressor	NC_007604	complement(1873351..1873782)	653	412.976	255.271	267.48	421	294.3	183.927	211.574	219.599
SYNPCC7942_RS09165	hypothetical protein	NC_007604	complement(1873843..1874406)	137	66.3647	41.0217	56.1175	96	51.4026	32.1247	48.2448	36.5732
SYNPCC7942_RS09170	4'-phosphopantetheinyl transferase superfamily protein	NC_007604	complement(1874474..1875253)	18	6.30484	3.89718	7.3731	14	5.42033	3.38751	7.0357	3.64234
SYNPCC7942_RS09175	thioredoxin-dependent thiol peroxidase	NC_007604	1875268..1875741	98	56.4864	34.9156	40.1424	70	44.5977	27.8719	35.1785	31.3938
SYNPCC7942_RS09180	NUDIX hydrolase	NC_007604	1875797..1876243	12	7.33448	4.53363	4.9154	22	14.863	9.28885	11.0561	6.91124
SYNPCC7942_RS09185	type III pantothenate kinase	NC_007604	complement(1876216..1876959)	20	7.34434	4.53972	8.19233	16	6.49441	4.05877	8.0408	4.29924
SYNPCC7942_RS09190	MBL fold metallo-hydrolase	NC_007604	1877025..1878740	409	65.1181	40.2511	167.533	370	65.1144	40.6941	185.943	40.4726
SYNPCC7942_RS09195	flavin oxidoreductase	NC_007604	1878956..1880710	484	75.3467	46.5737	198.254	425	73.1315	45.7045	213.584	46.1391
SYNPCC7942_RS09200	PAS domain S-box protein	NC_007604	1880981..1884094	1660	145.642	90.0247	679.964	1488	144.304	90.1844	747.794	90.1045
SYNPCC7942_RS09205	molecular chaperone HtpG	NC_007604	complement(1884434..1886350)	1442	205.513	127.033	590.667	1264	199.121	124.443	635.223	125.738
SYNPCC7942_RS09210	cyclic nucleotide-binding domain-containing protein	NC_007604	complement(1886477..1887292)	25	8.37039	5.17395	10.2404	19	7.03163	4.39451	9.54845	4.78423
SYNPCC7942_RS09215	response regulator	NC_007604	complement(1887216..1888451)	82	18.1256	11.2039	33.5886	72	17.5917	10.9941	36.1836	11.099
SYNPCC7942_RS09220	response regulator	NC_007604	complement(1888444..1891377)	327	30.4497	18.8217	133.945	235	24.188	15.1166	118.099	16.9692
SYNPCC7942_RS09225	response regulator	NC_007604	complement(1891423..1891788)	169	126.154	77.979	69.2252	148	122.116	76.3181	74.3774	77.1486
SYNPCC7942_RS09230	hypothetical protein	NC_007604	complement(1891891..1892208)	201	172.689	106.743	82.3329	121	114.908	71.8133	60.8085	89.2784
SYNPCC7942_RS09235	dihydrofolate reductase	NC_007604	1892346..1892930	33	15.4118	9.52643	13.5173	39	20.1327	12.5822	19.5994	11.0543
SYNPCC7942_RS09240	membrane protein	NC_007604	complement(1893007..1893735)	3421	1282.1	792.497	1401.3	2985	1236.54	772.794	1500.11	782.646
SYNPCC7942_RS09245	tetratricopeptide repeat protein	NC_007604	1893904..1894263	196	148.747	91.9445	80.2849	169	141.768	88.5995	84.9309	90.272
SYNPCC7942_RS09250	HEAT repeat domain-containing protein	NC_007604	complement(1894500..1895159)	507	209.875	129.729	207.676	347	158.774	99.2276	174.385	114.478
SYNPCC7942_RS09255	CBS domain-containing protein	NC_007604	complement(1895166..1895630)	135	79.3189	49.029	55.2982	111	72.0879	45.0523	55.783	47.0406
SYNPCC7942_RS09260	CDP-diacylglycerol--glycerol-3-phosphate 3-phosphatidyltransferase	NC_007604	1895716..1896225	23	12.3212	7.61605	9.42118	39	23.0934	14.4325	19.5994	11.0243
SYNPCC7942_RS09265	NAD-dependent epimerase/dehydratase family protein	NC_007604	complement(1896222..1897163)	44	12.7614	7.88813	18.0231	30	9.61752	6.01059	15.0765	6.94936
SYNPCC7942_RS09270	hypothetical protein	NC_007604	1897287..1897913	161	70.1543	43.3641	65.9483	149	71.7648	44.8503	74.8799	44.1072
SYNPCC7942_RS09275	TIGR02450 family Trp-rich protein	NC_007604	1897914..1898171	89	94.2467	58.2562	36.4559	70	81.9353	51.2065	35.1785	54.7314
SYNPCC7942_RS09280	1-(5-phosphoribosyl)-5-((5- phosphoribosylamino)methylideneamino)imidazole-4- carboxamide isomerase	NC_007604	1898205..1898975	272	96.3852	59.5781	111.416	282	110.455	69.0306	141.719	64.3044
SYNPCC7942_RS09285	thioredoxin	NC_007604	complement(1899227..1899550)	9138	7705.52	4762.97	3743.08	8315	7750.14	4843.55	4178.7	4803.26
SYNPCC7942_RS09290	GuaB3 family IMP dehydrogenase-related protein	NC_007604	complement(1899856..1901019)	619	145.289	89.8069	253.553	645	167.34	104.581	324.145	97.1941
SYNPCC7942_RS09295	hypothetical protein	NC_007604	complement(1901152..1901601)	844	512.42	316.739	345.716	605	406.009	253.741	304.043	285.24
SYNPCC7942_RS09300	ParA family protein	NC_007604	1901772..1902530	140	50.3944	31.15	57.3463	91	36.207	22.628	45.732	26.889
SYNPCC7942_RS09305	hypothetical protein	NC_007604	1902530..1902988	32	19.0473	11.7736	13.1077	36	23.6855	14.8026	18.0918	13.2881
SYNPCC7942_RS09310	rhomboid family intramembrane serine protease	NC_007604	1903031..1903657	65	28.3232	17.5072	26.6251	53	25.5271	15.9535	26.6351	16.7304
SYNPCC7942_RS09315	DUF2973 domain-containing protein	NC_007604	complement(1903658..1903990)	214	175.576	108.528	87.658	195	176.841	110.519	97.9972	109.524
SYNPCC7942_RS09320	DUF2605 domain-containing protein	NC_007604	complement(1904030..1904374)	486	384.869	237.897	199.074	342	299.364	187.091	171.872	212.494
SYNPCC7942_RS09325	ferredoxin:protochlorophyllide reductase (ATP-dependent) subunit B	NC_007604	complement(1904431..1905957)	590	105.562	65.2507	241.674	495	97.8946	61.1805	248.762	63.2156
SYNPCC7942_RS09330	hypothetical protein	NC_007604	complement(1906094..1906834)	20	7.37408	4.5581	8.19233	20	8.15088	5.094	10.051	4.82605
SYNPCC7942_RS09335	pentapeptide repeat-containing protein	NC_007604	complement(1906920..1907426)	42	22.6327	13.9899	17.2039	26	15.4867	9.6786	13.0663	11.8342
SYNPCC7942_RS09340	UDP-N-acetylmuramoyl-tripeptide--D-alanyl-D- alanine ligase	NC_007604	complement(1907478..1908845)	91	18.174	11.2338	37.2751	76	16.7772	10.4851	38.1938	10.8595
SYNPCC7942_RS09345	transposase	NC_007604	1908945..1910213	3813	820.92	507.431	1561.87	2491	592.795	370.475	1251.85	438.953
SYNPCC7942_RS09350	DUF362 domain-containing protein	NC_007604	complement(1910225..1911034)	37	12.4799	7.71416	15.1558	25	9.32068	5.82508	12.5637	6.76962
SYNPCC7942_RS09355	NADPH-dependent 7-cyano-7-deazaguanine reductase QueF	NC_007604	complement(1911034..1911558)	44	22.8976	14.1536	18.0231	38	21.8583	13.6606	19.0969	13.9071
SYNPCC7942_RS09360	hypothetical protein	NC_007604	1911652..1911879	378	452.953	279.981	154.835	260	344.375	215.221	130.663	247.601
SYNPCC7942_RS09365	ribonuclease J	NC_007604	complement(1911978..1913807)	883	131.827	81.4858	361.692	771	127.232	79.5152	387.466	80.5005
SYNPCC7942_RS09370	4-hydroxy-tetrahydrodipicolinate synthase	NC_007604	complement(1913856..1914755)	352	106.855	66.0499	144.185	223	74.8264	46.7637	112.069	56.4068
SYNPCC7942_RS09375	aspartate-semialdehyde dehydrogenase	NC_007604	complement(1914772..1915836)	585	150.073	92.7638	239.626	443	125.616	78.5057	222.63	85.6347
SYNPCC7942_RS09380	RNA polymerase sigma factor SigC	NC_007604	1916620..1917816	4355	994.008	614.421	1783.88	3156	796.224	497.611	1586.05	556.016
SYNPCC7942_RS09385	bifunctional cobalt-precorrin-7 (C(5))-methyltransferase/cobalt-precorrin-6B (C(15))-methyltransferase	NC_007604	complement(1917870..1919099)	37	8.2185	5.08006	15.1558	43	10.5574	6.59797	21.6096	5.83901
SYNPCC7942_RS09390	precorrin-3B synthase	NC_007604	1919364..1920827	1569	292.805	180.99	642.689	1107	228.349	142.71	556.323	161.85
SYNPCC7942_RS09395	precorrin-8X methylmutase	NC_007604	1920852..1921481	634	274.944	169.95	259.697	460	220.501	137.805	231.173	153.877
SYNPCC7942_RS09400	precorrin-2 C(20)-methyltransferase	NC_007604	1921478..1922182	232	89.9073	55.5739	95.0311	155	66.395	41.4944	77.8952	48.5342
SYNPCC7942_RS09405	precorrin-3B C(17)-methyltransferase	NC_007604	1922179..1923879	229	36.7813	22.7354	93.8022	177	31.424	19.6388	88.9513	21.1871
SYNPCC7942_RS09410	cobyrinate a,c-diamide synthase	NC_007604	1923883..1925253	124	24.7104	15.2741	50.7925	91	20.0446	12.5271	45.732	13.9006
SYNPCC7942_RS09415	nucleoside deaminase	NC_007604	1925324..1925830	74	39.8767	24.6488	30.3116	42	25.0169	15.6347	21.1071	20.1417
SYNPCC7942_RS09420	NAD(P)-dependent oxidoreductase	NC_007604	complement(1925835..1926701)	132	41.5959	25.7115	54.0694	106	36.9215	23.0746	53.2703	24.393
SYNPCC7942_RS09425	heme oxygenase (biliverdin-producing)	NC_007604	1926893..1927609	6221	2370.48	1465.25	2548.23	5009	2109.72	1318.5	2517.27	1391.88
SYNPCC7942_RS09430	EAL domain-containing protein	NC_007604	1927733..1930486	1488	147.616	91.2454	609.51	1072	117.55	73.4645	538.734	82.355
SYNPCC7942_RS09435	response regulator transcription factor	NC_007604	complement(1930475..1931182)	236	91.0699	56.2925	96.6695	166	70.8056	44.2509	83.4233	50.2717
SYNPCC7942_RS09440	amino acid ABC transporter substrate-binding protein	NC_007604	complement(1931340..1932605)	85	18.3435	11.3385	34.8174	62	14.7894	9.24283	31.1581	10.2907
SYNPCC7942_RS09445	hypothetical protein	NC_007604	1932669..1933688	622	166.604	102.982	254.782	493	145.962	91.2208	247.757	97.1015
SYNPCC7942_RS09450	peptide chain release factor N(5)-glutamine methyltransferase	NC_007604	1933701..1934582	72	22.3028	13.7859	29.4924	72	24.6522	15.4067	36.1836	14.5963
SYNPCC7942_RS09455	Sua5/YciO/YrdC/YwlC family protein	NC_007604	1934588..1935175	108	50.1813	31.0183	44.2386	58	29.7881	18.6165	29.1479	24.8174
SYNPCC7942_RS09460	hypothetical protein	NC_007604	1935180..1935359	35	53.1241	32.8373	14.3366	25	41.9431	26.2129	12.5637	29.5251
SYNPCC7942_RS09470	DUF1824 family protein	NC_007604	complement(1936389..1936808)	55	35.7774	22.1149	22.5289	49	35.2322	22.0188	24.6249	22.0669
SYNPCC7942_RS09475	deoxyribodipyrimidine photo-lyase	NC_007604	1936937..1937818	16	4.95618	3.06354	6.55387	24	8.21741	5.13558	12.0612	4.09956
SYNPCC7942_RS09480	hypothetical protein	NC_007604	1937822..1938253	0	0	0	0	0	0	0	0	0
SYNPCC7942_RS09485	cation transporter	NC_007604	complement(1938280..1941534)	475	39.8693	24.6442	194.568	516	47.8731	29.9189	259.316	27.2816
SYNPCC7942_RS09490	efflux RND transporter periplasmic adaptor subunit	NC_007604	complement(1941531..1942814)	206	43.8327	27.0941	84.381	204	47.9797	29.9856	102.52	28.5398
SYNPCC7942_RS09495	HAMP domain-containing protein	NC_007604	1943951..1945399	422	79.5683	49.1831	172.858	361	75.237	47.0203	181.421	48.1017
SYNPCC7942_RS09500	response regulator transcription factor	NC_007604	1945396..1946076	435	174.517	107.873	178.183	355	157.425	98.3848	178.405	103.129
SYNPCC7942_RS09505	tRNA (cytidine(34)-2'-O)-methyltransferase	NC_007604	complement(1946154..1946624)	31	17.9819	11.1151	12.6981	22	14.1057	8.81554	11.0561	9.96531
SYNPCC7942_RS09510	TldD/PmbA family protein	NC_007604	complement(1946701..1948101)	238	46.4125	28.6887	97.4888	199	42.8951	26.8078	100.007	27.7483
SYNPCC7942_RS09515	hypothetical protein	NC_007604	complement(1948203..1948610)	172	115.177	71.1935	70.4541	148	109.545	68.4618	74.3774	69.8277
SYNPCC7942_RS09520	DUF3488 domain-containing protein	NC_007604	complement(1948660..1950663)	72	9.81591	6.06746	29.4924	48	7.23329	4.52054	24.1224	5.294
SYNPCC7942_RS09525	DUF58 domain-containing protein	NC_007604	complement(1950660..1951652)	85	23.3865	14.4558	34.8174	84	25.546	15.9653	42.2142	15.2105
SYNPCC7942_RS09530	AAA family ATPase	NC_007604	complement(1951649..1952587)	142	41.316	25.5385	58.1656	110	35.3769	22.1093	55.2805	23.8239
SYNPCC7942_RS09535	DUF896 domain-containing protein	NC_007604	1952819..1953025	181	238.893	147.666	74.1406	101	147.348	92.0869	50.7575	119.876
SYNPCC7942_RS09540	L-aspartate oxidase	NC_007604	complement(1953074..1954726)	63	10.4127	6.43635	25.8058	42	7.67307	4.79538	21.1071	5.61587
SYNPCC7942_RS09545	photosystem II complex extrinsic protein PsbU	NC_007604	complement(1954814..1955224)	1434	953.242	589.223	587.39	1141	838.371	523.951	573.41	556.587
SYNPCC7942_RS09550	GUN4 domain-containing protein	NC_007604	complement(1955407..1956126)	142	53.883	33.3064	58.1656	97	40.6848	25.4265	48.7473	29.3664
SYNPCC7942_RS09555	cytidyltransferase	NC_007604	complement(1956126..1956647)	78	40.8244	25.2346	31.9501	48	27.7692	17.3547	24.1224	21.2947
SYNPCC7942_RS09560	HAD family hydrolase	NC_007604	complement(1956644..1957411)	83	29.5266	18.2511	33.9982	101	39.7148	24.8203	50.7575	21.5357
SYNPCC7942_RS09565	single-stranded-DNA-specific exonuclease RecJ	NC_007604	1957417..1959471	224	29.7805	18.4081	91.7541	151	22.19	13.8679	75.885	16.138
SYNPCC7942_RS09570	glycosyltransferase family 1 protein	NC_007604	1959524..1960816	177	37.3999	23.1178	72.5021	131	30.596	19.1214	65.834	21.1196
SYNPCC7942_RS09575	methyltransferase domain-containing protein	NC_007604	1960851..1961891	350	91.8572	56.7792	143.366	278	80.6467	50.4012	139.709	53.5902
SYNPCC7942_RS09580	glycoside hydrolase family 57 protein	NC_007604	complement(1961987..1963582)	697	119.315	73.7517	285.503	575	108.8	67.9958	288.966	70.8737
SYNPCC7942_RS09585	hypothetical protein	NC_007604	1963748..1964254	21	11.3164	6.99493	8.60195	22	13.1041	8.18958	11.0561	7.59226
SYNPCC7942_RS09590	NYN domain-containing protein	NC_007604	1964412..1964972	2145	1044.62	645.709	878.628	1583	852.139	532.556	795.537	589.132
SYNPCC7942_RS09595	rhodanese-related sulfurtransferase	NC_007604	1964969..1965778	107	36.0906	22.3085	43.829	91	33.9273	21.2033	45.732	21.7559
SYNPCC7942_RS09600	ABC transporter ATP-binding protein	NC_007604	complement(1965754..1966530)	58	20.394	12.6061	23.7578	39	15.1578	9.47307	19.5994	11.0396
SYNPCC7942_RS09605	branched-chain amino acid ABC transporter permease	NC_007604	complement(1966520..1967599)	80	20.2377	12.5095	32.7693	75	20.9715	13.1064	37.6912	12.8079
SYNPCC7942_RS09610	2OG-Fe(II) oxygenase	NC_007604	1967770..1968582	219	73.5952	45.491	89.706	193	71.6901	44.8037	96.9921	45.1474
SYNPCC7942_RS09615	bifunctional ornithine acetyltransferase/N-acetylglutamate synthase	NC_007604	complement(1968654..1969901)	50	10.9459	6.76593	20.4808	54	13.0669	8.16631	27.1377	7.46612
SYNPCC7942_RS09620	TIGR04168 family protein	NC_007604	complement(1969931..1970821)	25	7.66581	4.73843	10.2404	28	9.49015	5.93099	14.0714	5.33471
SYNPCC7942_RS09625	3-isopropylmalate dehydratase large subunit	NC_007604	complement(1970822..1972228)	417	80.9726	50.0512	170.81	320	68.6829	42.9243	160.816	46.4877
SYNPCC7942_RS09630	cupin domain-containing protein	NC_007604	complement(1972290..1972778)	29	16.2026	10.0152	11.8789	30	18.527	11.5787	15.0765	10.797
SYNPCC7942_RS09635	dCTP deaminase	NC_007604	1972832..1973413	235	110.317	68.1894	96.2599	140	72.6436	45.3996	70.357	56.7945
SYNPCC7942_RS09640	glycosyltransferase	NC_007604	complement(1973458..1975839)	549	62.969	38.9227	224.88	492	62.3758	38.9826	247.255	38.9526
SYNPCC7942_RS09645	glycosyltransferase	NC_007604	complement(1975932..1976978)	561	146.39	90.4874	229.795	410	118.258	73.9068	206.045	82.1971
SYNPCC7942_RS09650	class I SAM-dependent methyltransferase	NC_007604	complement(1976983..1978113)	1776	429.019	265.187	727.479	1476	394.109	246.304	741.764	255.745
SYNPCC7942_RS09655	HlyD family type I secretion periplasmic adaptor subunit	NC_007604	complement(1978129..1979454)	3065	631.514	390.354	1255.48	2411	549.093	343.163	1211.65	366.759
SYNPCC7942_RS09660	type I secretion system permease/ATPase	NC_007604	complement(1979496..1982498)	2929	266.477	164.716	1199.77	2083	209.472	130.912	1046.81	147.814
SYNPCC7942_RS09665	hypothetical protein	NC_007604	complement(1982513..1983253)	915	337.364	208.533	374.799	606	246.972	154.348	304.545	181.441
SYNPCC7942_RS09670	magnesium-protoporphyrin IX monomethyl ester (oxidative) cyclase	NC_007604	complement(1983417..1984493)	5770	1463.71	904.758	2363.49	3697	1036.64	647.859	1857.93	776.308
SYNPCC7942_RS09675	DUF2996 domain-containing protein	NC_007604	complement(1984647..1985081)	154	96.7225	59.7866	63.081	122	84.696	52.9319	61.3111	56.3592
SYNPCC7942_RS09680	hypothetical protein	NC_007604	complement(1985142..1985738)	154	70.4762	43.5631	63.081	135	68.2892	42.6782	67.8442	43.1206
SYNPCC7942_RS09685	UbiX family flavin prenyltransferase	NC_007604	complement(1985741..1986379)	49	20.9503	12.9499	20.0712	42	19.8491	12.405	21.1071	12.6774
SYNPCC7942_RS09690	RNB domain-containing ribonuclease	NC_007604	complement(1986376..1988613)	599	73.1245	45.2	245.36	427	57.6183	36.0093	214.589	40.6047
SYNPCC7942_RS09695	hypothetical protein	NC_007604	1988594..1988773	5	7.58915	4.69105	2.04808	7	11.7441	7.3396	3.51785	6.01532
SYNPCC7942_RS09700	phosphate signaling complex protein PhoU	NC_007604	complement(1988931..1989605)	631	255.4	157.869	258.468	463	207.143	129.457	232.681	143.663
SYNPCC7942_RS09705	photosystem I reaction center subunit XII	NC_007604	1989729..1989818	6712	20375.4	12594.5	2749.35	5401	18122.8	11326.1	2714.27	11960.3
SYNPCC7942_RS09710	hypothetical protein	NC_007604	1989975..1990358	319	226.963	140.292	130.668	230	180.879	113.043	115.586	126.667
SYNPCC7942_RS09715	hypothetical protein	NC_007604	1990394..1990852	590	351.184	217.076	241.674	389	255.935	159.95	195.492	188.513
SYNPCC7942_RS09720	chorismate mutase	NC_007604	complement(1991020..1991412)	178	123.744	76.4891	72.9118	97	74.537	46.5829	48.7473	61.536
SYNPCC7942_RS09725	signal peptide peptidase SppA	NC_007604	complement(1991469..1992281)	144	48.3914	29.9119	58.9848	103	38.2595	23.9108	51.7626	26.9113
SYNPCC7942_RS09730	EamA family transporter	NC_007604	1992369..1993463	51	12.7248	7.86553	20.8904	64	17.6506	11.0309	32.1632	9.44824
SYNPCC7942_RS09735	glycosyltransferase	NC_007604	1993521..1994600	32	8.0951	5.00378	13.1077	25	6.99051	4.36881	12.5637	4.6863
SYNPCC7942_RS09740	XRE family transcriptional regulator	NC_007604	complement(1994565..1995326)	225	80.6721	49.8654	92.1637	156	61.8247	38.6382	78.3978	44.2518
SYNPCC7942_RS09745	leucine--tRNA ligase	NC_007604	complement(1995596..1998193)	589	61.9401	38.2867	241.264	428	49.7505	31.0922	215.091	34.6895
SYNPCC7942_RS09750	gamma-glutamylcyclotransferase	NC_007604	1998203..1998655	13	7.84045	4.84638	5.32502	8	5.33316	3.33303	4.0204	4.0897
SYNPCC7942_RS09755	hypothetical protein	NC_007604	complement(1998656..1999156)	799	435.717	269.328	327.284	583	351.417	219.623	292.987	244.475
SYNPCC7942_RS09760	sigma-70 family RNA polymerase sigma factor	NC_007604	complement(1999240..1999896)	487	202.516	125.18	199.483	398	182.941	114.331	200.015	119.756
SYNPCC7942_RS09765	hypothetical protein	NC_007604	complement(2000205..2000756)	39	19.3028	11.9316	15.975	55	30.0896	18.8049	27.6402	15.3682
SYNPCC7942_RS09770	M23 family metallopeptidase	NC_007604	complement(2000732..2001583)	56	17.9574	11.0999	22.9385	57	20.2036	12.6265	28.6453	11.8632
SYNPCC7942_RS09775	hypothetical protein	NC_007604	complement(2001647..2001940)	70	65.0499	40.209	28.6732	51	52.386	32.7393	25.63	36.4741
SYNPCC7942_RS09780	diaminopimelate epimerase	NC_007604	2001982..2002824	99	32.0851	19.8326	40.552	77	27.5839	17.2389	38.6963	18.5358
SYNPCC7942_RS09785	hypothetical protein	NC_007604	2002837..2003079	198	222.615	137.604	81.1041	152	188.899	118.055	76.3876	127.829
SYNPCC7942_RS09790	cysteine desulfurase	NC_007604	2003133..2004293	102	24.0029	14.8368	41.7809	111	28.8724	18.0442	55.783	16.4405
SYNPCC7942_RS09795	DUF1995 family protein	NC_007604	2004305..2005048	111	40.7611	25.1955	45.4674	78	31.6602	19.7865	39.1989	22.491
SYNPCC7942_RS09800	serine/threonine protein phosphatase	NC_007604	2005055..2005825	105	37.2075	22.9989	43.0097	62	24.2845	15.1769	31.1581	19.0879
SYNPCC7942_RS09805	DUF4330 domain-containing protein	NC_007604	2006047..2006580	164	83.9071	51.865	67.1771	146	82.5666	51.601	73.3723	51.733
SYNPCC7942_RS09810	type 2 isopentenyl-diphosphate Delta-isomerase	NC_007604	2006589..2007635	102	26.6164	16.4523	41.7809	109	31.4393	19.6484	54.7779	18.0503
SYNPCC7942_RS09815	D-alanyl-D-alanine carboxypeptidase/D-alanyl-D-alanine-endopeptidase	NC_007604	2007533..2008990	65	12.1801	7.52884	26.6251	53	10.9777	6.86065	26.6351	7.19474
SYNPCC7942_RS09820	prepilin peptidase	NC_007604	complement(2009232..2010020)	26	9.0031	5.56504	10.65	37	14.1618	8.85058	18.5943	7.20781
SYNPCC7942_RS09825	hypothetical protein	NC_007604	complement(2010026..2010268)	75	84.3239	52.1227	30.7212	87	108.12	67.5709	43.7218	59.8468
SYNPCC7942_RS09830	peptide-methionine (S)-S-oxide reductase MsrA	NC_007604	complement(2010387..2011127)	133	49.0376	30.3114	54.479	152	61.9467	38.7144	76.3876	34.5129
SYNPCC7942_RS09835	ACR3 family arsenite efflux transporter	NC_007604	complement(2011214..2012275)	3	0.771778	0.477055	1.22885	8	2.27488	1.42171	4.0204	0.949385
SYNPCC7942_RS09840	ArsJ-associated glyceraldehyde-3-phosphate dehydrogenase	NC_007604	2012363..2013364	13	3.54464	2.19103	5.32502	10	3.01387	1.88356	5.0255	2.03729
SYNPCC7942_RS09845	organoarsenical effux MFS transporter ArsJ	NC_007604	2013361..2014620	19	4.11983	2.54657	7.78272	26	6.23154	3.89448	13.0663	3.22052
SYNPCC7942_RS09850	hypothetical protein	NC_007604	2014681..2015577	4	1.21833	0.753077	1.63847	7	2.35667	1.47283	3.51785	1.11295
SYNPCC7942_RS09855	peroxiredoxin	NC_007604	2015645..2016097	151	91.0699	56.2925	61.8521	115	76.6641	47.9123	57.7932	52.1024
SYNPCC7942_RS09860	DUF4101 domain-containing protein	NC_007604	complement(2016143..2018038)	211	30.4047	18.7939	86.4291	186	29.6256	18.5149	93.4743	18.6544
SYNPCC7942_RS09865	pyruvate dehydrogenase (acetyl-transferring) E1 component subunit alpha	NC_007604	2018389..2019417	648	172.05	106.349	265.432	548	160.827	100.511	275.397	103.43
SYNPCC7942_RS09870	excinuclease ABC subunit UvrC	NC_007604	complement(2019498..2021429)	232	32.8078	20.2793	95.0311	156	24.3843	15.2393	78.3978	17.7593
SYNPCC7942_RS09875	hypothetical protein	NC_007604	complement(2021493..2021972)	13	7.39943	4.57377	5.32502	11	6.9206	4.32512	5.52805	4.44945
SYNPCC7942_RS09880	hypothetical protein	NC_007604	complement(2022089..2023540)	284	53.4377	33.0312	116.331	207	43.0523	26.9061	104.028	29.9686
SYNPCC7942_RS09885	hypothetical protein	NC_007604	2023694..2023939	219	243.223	150.342	89.706	135	165.726	103.573	67.8442	126.958
SYNPCC7942_RS09890	DUF3181 family protein	NC_007604	2024003..2024311	1403	1240.5	766.781	574.692	979	956.79	597.959	491.996	682.37
SYNPCC7942_RS09895	hypothetical protein	NC_007604	2024388..2024639	708	767.589	474.466	290.009	441	528.482	330.282	221.625	402.374
SYNPCC7942_RS09900	hypothetical protein	NC_007604	2024828..2025190	161	121.176	74.9016	65.9483	121	100.663	62.9109	60.8085	68.9063
SYNPCC7942_RS09905	tRNA-Ser	NC_007604	2025281..2025365	266	854.985	528.488	108.958	170	603.98	377.465	85.4335	452.976
SYNPCC7942_RS09910	hypothetical protein	NC_007604	2025399..2025740	143	114.237	70.6126	58.5752	88	77.705	48.5628	44.2244	59.5877
SYNPCC7942_RS09915	6-carboxytetrahydropterin synthase	NC_007604	complement(2025793..2026179)	52	36.7103	22.6916	21.3001	30	23.4101	14.6304	15.0765	18.661
SYNPCC7942_RS09920	CTP synthase	NC_007604	complement(2026183..2027823)	226	37.6267	23.258	92.5734	200	36.8056	23.0021	100.51	23.1301
SYNPCC7942_RS09925	acetyl-CoA carboxylase carboxyltransferase subunit beta	NC_007604	2028196..2029113	783	233.032	144.043	320.73	546	179.615	112.253	274.392	128.148
SYNPCC7942_RS09930	cyclic nucleotide-binding domain-containing protein	NC_007604	complement(2029234..2029671)	489	305.022	188.541	200.303	435	299.922	187.44	218.609	187.991
SYNPCC7942_RS09935	XRE family transcriptional regulator	NC_007604	complement(2029762..2030133)	245	179.936	111.223	100.356	213	172.914	108.065	107.043	109.644
SYNPCC7942_RS09940	proline--tRNA ligase	NC_007604	2030340..2032142	214	32.4275	20.0443	87.658	195	32.6611	20.412	97.9972	20.2281
SYNPCC7942_RS09945	TIGR02652 family protein	NC_007604	complement(2032190..2032696)	229	123.402	76.2781	93.8022	128	76.242	47.6485	64.3264	61.9633
SYNPCC7942_RS09950	gamma carbonic anhydrase family protein	NC_007604	2032854..2033402	48	23.8872	14.7653	19.6616	36	19.8026	12.3759	18.0918	13.5706
SYNPCC7942_RS09955	photosystem II protein Y	NC_007604	2033449..2033571	2637	5857.35	3620.57	1080.16	2560	6285.32	3928.09	1286.53	3774.33
SYNPCC7942_RS09960	LD-carboxypeptidase	NC_007604	complement(2033871..2034767)	44	13.4016	8.28385	18.0231	39	13.13	8.20577	19.5994	8.24481
SYNPCC7942_RS09965	4-hydroxybenzoate octaprenyltransferase	NC_007604	complement(2034764..2035642)	117	36.3658	22.4786	47.9251	89	30.5769	19.1094	44.7269	20.794
SYNPCC7942_RS09970	Ppx/GppA family phosphatase	NC_007604	2035730..2037379	94	15.5647	9.62091	38.504	86	15.7401	9.83697	43.2193	9.72894
SYNPCC7942_RS09975	chlororespiratory reduction protein 7	NC_007604	2037413..2037670	16	16.9432	10.473	6.55387	17	19.8986	12.4359	8.54335	11.4545
SYNPCC7942_RS09980	undecaprenyl-diphosphate phosphatase	NC_007604	2037772..2038638	55	17.3316	10.7131	22.5289	57	19.854	12.408	28.6453	11.5606
SYNPCC7942_RS09985	TIGR03279 family radical SAM protein	NC_007604	2038685..2040043	123	24.7276	15.2847	50.3828	80	17.7772	11.1101	40.204	13.1974
SYNPCC7942_RS09990	hypothetical protein	NC_007604	2040474..2040851	3497	2527.55	1562.34	1432.43	2752	2198.61	1374.05	1383.02	1468.2
SYNPCC7942_RS09995	hydrolase	NC_007604	complement(2041038..2042224)	78	17.9531	11.0973	31.9501	71	18.0634	11.289	35.681	11.1931
SYNPCC7942_RS10000	tetratricopeptide repeat protein	NC_007604	complement(2042290..2043057)	140	49.8038	30.785	57.3463	138	54.2638	33.9129	69.3519	32.3489
SYNPCC7942_RS10005	NDP-sugar synthase	NC_007604	complement(2043151..2044320)	636	148.514	91.8001	260.516	460	118.731	74.2026	231.173	83.0014
[truncated: 695 more rows]

## Sheet: Data_6h
Name	Old_locus_tag	Product	plus6h1_S3_L001_R1_001 (paired) trimmed (paired) (GE) - TPM	plus6h3_S4_L001_R1_001 (paired) trimmed (paired) (GE) - TPM	Average TPM	minus6h3_S1_L001_R1_001 (paired) trimmed (paired) (GE) - TPM	minus6h1_S3_L001_R1_001 (paired) trimmed (paired) (GE) - TPM	Average TPM	A [(Log2RelQ-ox) + (Log2RelQ)]/2	M [(Log2RelQ-ox) – (Log2RelQ)]	P-value
carB	Synpcc7942_0711	carbamoyl-phosphate synthase large subunit	8.83578	7.93701	8.3864	10.3931	11.1057	10.7494	3.24712	-0.35813	0.0541608
ffs		7S RNA of signal recognition particle	494.204	284.787	389.496	348.382	410.509	379.446	8.58661	0.0377135	0.935072
gatA	Synpcc7942_2117	Asp-tRNA(Asn)/Glu-tRNA(Gln) amidotransferase subunit GatA	50.2749	43.3344	46.8046	53.9904	55.1923	54.5913	5.65959	-0.222021	0.157591
glyA	Synpcc7942_0282	serine hydroxymethyltransferase	49.3352	73.3792	61.3572	49.1969	47.7786	48.4877	5.76935	0.339612	0.397126
ligA	Synpcc7942_0277	NAD-dependent DNA ligase LigA	6.59408	6.28706	6.44057	6.49617	6.03035	6.26326	2.66705	0.0402739	0.59005
livG	Synpcc7942_2493	ABC transporter ATP-binding protein	13.4808	14.8894	14.1851	11.3044	10.1964	10.7504	3.62631	0.399991	0.0618172
moaA	Synpcc7942_1282	GTP 3',8-cyclase MoaA	8.69951	9.77561	9.23756	4.93815	7.56697	6.25256	2.92598	0.563065	0.170339
nirA	Synpcc7942_1240	ferredoxin--nitrite reductase	72.1504	63.4645	67.8075	182.121	187.636	184.878	6.8069	-1.44706	0.00192537
nusA	Synpcc7942_2022	transcription termination factor NusA	21.7651	21.7629	21.764	18.8222	16.7239	17.7731	4.29775	0.292252	0.0626855
petN	Synpcc7942_0475	cytochrome b6-f complex subunit PetN	927.076	1151.02	1039.05	811.96	801.629	806.794	9.83855	0.364987	0.174044
pgi	Synpcc7942_2029	glucose-6-phosphate isomerase	37.7582	37.1446	37.4514	30.0617	35.4945	32.7781	5.1308	0.192286	0.229485
ppnK_1	Synpcc7942_1865	NAD(+) kinase	13.0124	13.9257	13.4691	7.91391	9.13909	8.5265	3.42177	0.659626	0.0230739
ppnK_2	Synpcc7942_2304	NAD(+) kinase	45.8255	52.1235	48.9745	47.398	52.0162	49.7071	5.62467	-0.021421	0.868491
psbM	Synpcc7942_0699	photosystem II reaction center protein M	3942.73	3526.13	3734.43	5065.69	5576.93	5321.31	12.1221	-0.510895	0.0405682
psbZ	Synpcc7942_2245	photosystem II reaction center protein PsbZ	3157.55	3078.51	3118.03	3599.36	3662.14	3630.75	11.7162	-0.219634	0.00955012
rbcL	Synpcc7942_1426	form I ribulose bisphosphate carboxylase large subunit	286.292	380.138	333.215	338.231	289.855	314.043	8.33756	0.085488	0.751277
rnpB		ribonuclease P	10550.5	10238.5	10394.5	6682.5	9548.87	8115.69	13.165	0.357033	0.254739
rrf_1		5S ribosomal RNA	70.4723	39.7142	55.0933	41.1791	30.1787	35.6789	5.4704	0.626805	0.35658
rrf_2		5S ribosomal RNA	84.9813	43.8947	64.438	24.3331	26.0634	25.1983	5.33255	1.35459	0.19656
sdhA	Synpcc7942_0641	fumarate reductase/succinate dehydrogenase flavoprotein subunit	6.92209	9.17813	8.05011	9.60807	9.84099	9.72453	3.14532	-0.27262	0.277816
ssrA			502112	505685	503899	485715	461615	473665	18.8981	0.089267	0.131153
ssrS			7123.74	4693.05	5908.4	4107.94	4651.46	4379.7	12.3126	0.431935	0.344501
SYNPCC7942_RS00005	Synpcc7942_0001	DNA polymerase III subunit beta	69.2248	67.076	68.1504	61.0076	65.8233	63.4154	6.03871	0.103888	0.214369
SYNPCC7942_RS00010	Synpcc7942_0002	hypothetical protein	22.1327	27.1226	24.6277	20.9991	16.6874	18.8432	4.42909	0.386234	0.221475
SYNPCC7942_RS00015	Synpcc7942_0003	phosphoribosylformylglycinamidine synthase subunit PurL	23.3682	27.8983	25.6333	22.333	20.1814	21.2572	4.54491	0.270064	0.223075
SYNPCC7942_RS00020	Synpcc7942_0004	amidophosphoribosyltransferase	93.0792	103.685	98.3819	77.2002	70.9944	74.0973	6.41584	0.408972	0.0584496
SYNPCC7942_RS00025	Synpcc7942_0005	permease	11.187	17.463	14.325	13.2854	14.8074	14.0464	3.8263	0.0283333	0.939107
SYNPCC7942_RS00030	Synpcc7942_0006	hypothetical protein	4.13542	5.95764	5.04653	6.93553	12.5115	9.72351	2.80838	-0.946186	0.251851
SYNPCC7942_RS00035	Synpcc7942_0007	hypothetical protein	23.6916	19.6755	21.6835	27.6874	22.5969	25.1421	4.54528	-0.213508	0.397779
SYNPCC7942_RS00040	Synpcc7942_0008	hypothetical protein	64.9195	62.4228	63.6712	53.8541	61.4496	57.6519	5.92093	0.143273	0.271097
SYNPCC7942_RS00045	Synpcc7942_0009	argininosuccinate synthase	45.7445	52.0766	48.9105	40.2082	41.9806	41.0944	5.48647	0.251203	0.140567
SYNPCC7942_RS00050	Synpcc7942_0010	DedA family protein	33.1568	36.1905	34.6737	32.0561	35.11	33.583	5.09271	0.0461083	0.662684
SYNPCC7942_RS00055	Synpcc7942_0011	hypothetical protein	116.906	93.5911	105.249	114.371	109.269	111.82	6.76135	-0.0873735	0.637168
SYNPCC7942_RS00060	Synpcc7942_0012	30S ribosomal protein S6	441.604	398.897	420.25	366.753	372.695	369.724	8.6227	0.184801	0.143804
SYNPCC7942_RS00065	Synpcc7942_0013	hypothetical protein	174.799	207.28	191.04	176.883	134.204	155.543	7.42945	0.296556	0.316655
SYNPCC7942_RS00070	Synpcc7942_0014	hypothetical protein	163.054	122.966	143.01	186.299	205.97	196.135	7.38783	-0.455732	0.140375
SYNPCC7942_RS00075	Synpcc7942_0015	PKHD-type hydroxylase	9.82689	9.90989	9.86839	11.5036	11.8028	11.6532	3.42274	-0.239843	0.00748036
SYNPCC7942_RS00080		hypothetical protein	11.9892	8.46335	10.2263	17.3231	14.2824	15.8028	3.66816	-0.627894	0.138875
SYNPCC7942_RS00085	Synpcc7942_0016	hypothetical protein	57.2778	48.486	52.8819	63.4293	66.4071	64.9182	5.87263	-0.295849	0.122055
SYNPCC7942_RS00090	Synpcc7942_0017	bifunctional 4-hydroxy-2-oxoglutarate aldolase/2-dehydro-3-deoxy-phosphogluconate aldolase	0.867307	2.6239	1.7456	3.91613	2.00899	2.96256	1.18528	-0.763122	0.446972
SYNPCC7942_RS00095	Synpcc7942_0018	glycine--tRNA ligase subunit beta	18.1171	19.9618	19.0394	18.9865	20.1316	19.5591	4.27034	-0.03885	0.679382
SYNPCC7942_RS00100	Synpcc7942_0019	sulfite reductase, ferredoxin dependent	178.968	201	189.984	106.253	99.1923	102.723	7.12617	0.887122	0.0171245
SYNPCC7942_RS00105	Synpcc7942_0020	hypothetical protein	23.9308	24.9509	24.4408	17.2154	20.9381	19.0767	4.43248	0.35748	0.10874
SYNPCC7942_RS00110	Synpcc7942_0021	cobalt-precorrin-6A reductase	8.58177	6.65712	7.61944	12.5189	13.5436	13.0312	3.31679	-0.774218	0.038267
SYNPCC7942_RS00115	Synpcc7942_0022	pentapeptide repeat-containing protein	10.6612	12.8593	11.7603	13.592	13.6965	13.6442	3.66303	-0.214371	0.228988
SYNPCC7942_RS00120	Synpcc7942_0023	calcium/proton exchanger	16.0757	15.2851	15.6804	19.4946	21.1263	20.3105	4.15752	-0.373261	0.036266
SYNPCC7942_RS00125	Synpcc7942_0024	DUF4336 domain-containing protein	14.375	16.1532	15.2641	12.2396	11.96	12.0998	3.76449	0.335156	0.0722416
SYNPCC7942_RS00130		alpha/beta fold hydrolase	9.7431	10.2589	10.001	8.53979	6.73262	7.6362	3.12746	0.389214	0.128219
SYNPCC7942_RS00135	Synpcc7942_0026	aldo/keto reductase	13.5044	13.6185	13.5615	13.7761	14.7303	14.2532	3.79733	-0.0717721	0.286599
SYNPCC7942_RS00140	Synpcc7942_0027	8-amino-7-oxononanoate synthase	2.72455	2.74756	2.73605	1.13558	2.35796	1.74677	1.12839	0.647405	0.247005
SYNPCC7942_RS00145	Synpcc7942_0028	hypothetical protein	1.09677	2.21207	1.65442	2.31105	1.69368	2.00236	0.864016	-0.275375	0.639896
SYNPCC7942_RS00150	Synpcc7942_0029	methyltransferase domain-containing protein	2.67789	0.900169	1.78903	1.88089	2.16611	2.0235	0.928014	-0.177675	0.818876
SYNPCC7942_RS00155	Synpcc7942_0030	dethiobiotin synthase	6.18213	7.01364	6.59788	7.67636	7.67144	7.6739	2.83098	-0.217957	0.122467
SYNPCC7942_RS00160	Synpcc7942_0031	adenosylmethionine--8-amino-7-oxononanoate transaminase	11.126	9.86585	10.4959	11.6065	9.77552	10.691	3.40504	-0.0265679	0.876826
SYNPCC7942_RS00165	Synpcc7942_0032	DUF86 domain-containing protein	64.9451	62.0099	63.4775	97.3325	96.4802	96.9064	6.29335	-0.610346	0.00208333
SYNPCC7942_RS00170	Synpcc7942_0033	hypothetical protein	948.676	860.272	904.474	1254.27	1155.63	1204.95	10.0278	-0.413827	0.0453042
SYNPCC7942_RS00175	Synpcc7942_0035	hypothetical protein	9.98945	13.6484	11.8189	13.9681	11.9428	12.9554	3.62926	-0.132457	0.641263
SYNPCC7942_RS00180	Synpcc7942_0036	hypothetical protein	11.5133	7.21738	9.36536	11.2402	12.3563	11.7982	3.39392	-0.333166	0.387346
SYNPCC7942_RS00185	Synpcc7942_0037	hypothetical protein	124.688	110.024	117.356	142.916	171.389	157.152	7.08538	-0.421275	0.130874
SYNPCC7942_RS00190	Synpcc7942_0038	NUDIX domain-containing protein	42.0453	48.0883	45.0668	46.304	37.3279	41.8159	5.43999	0.108011	0.608962
SYNPCC7942_RS00195	Synpcc7942_0039	NADP-dependent phosphogluconate dehydrogenase	69.436	72.9836	71.2098	45.7026	65.1585	55.4305	5.97331	0.361394	0.251607
SYNPCC7942_RS00200	Synpcc7942_0040	dihydroneopterin aldolase	21.9993	29.3626	25.681	25.7097	35.5423	30.626	4.80966	-0.254058	0.505255
SYNPCC7942_RS00205	Synpcc7942_0041	transporter	9.74573	10.5841	10.1649	12.0167	13.8921	12.9544	3.52045	-0.349844	0.113047
SYNPCC7942_RS00210	Synpcc7942_0042	50S ribosomal protein L28	993.802	921.021	957.411	825.699	790.213	807.956	9.78056	0.244861	0.0661794
SYNPCC7942_RS00215	Synpcc7942_0043	hypothetical protein	8.68728	10.1085	9.39787	7.24164	7.51843	7.38003	3.05798	0.348706	0.108219
SYNPCC7942_RS00220	Synpcc7942_0044	FAD-dependent oxidoreductase	8.6337	11.9405	10.2871	7.35119	9.30554	8.32836	3.2104	0.304732	0.415076
SYNPCC7942_RS00225	Synpcc7942_0045	glycosyltransferase	12.2651	14.3695	13.3173	11.8905	13.2502	12.5703	3.69359	0.0832773	0.611499
SYNPCC7942_RS00230	Synpcc7942_0046	class I SAM-dependent methyltransferase	25.2952	22.389	23.8421	23.9933	32.518	28.2557	4.69795	-0.245029	0.430389
SYNPCC7942_RS00235	Synpcc7942_0047	tetratricopeptide repeat protein	9.60962	9.58659	9.59811	12.9704	12.3093	12.6398	3.46133	-0.397158	0.0116178
SYNPCC7942_RS00240	Synpcc7942_0048	prepilin-type N-terminal cleavage/methylation domain-containing protein	785.469	684.939	735.204	914.452	954.459	934.456	9.69499	-0.345982	0.0664535
SYNPCC7942_RS00245	Synpcc7942_0049	prepilin-type N-terminal cleavage/methylation domain-containing protein	334.541	286.336	310.439	538.72	530.999	534.859	8.67059	-0.784851	0.0116243
SYNPCC7942_RS00250	Synpcc7942_0050	glycosyltransferase	99.0997	86.1858	92.6427	106.749	114.013	110.381	6.65998	-0.252742	0.138968
SYNPCC7942_RS00255	Synpcc7942_0051	hypothetical protein	90.3996	75.8612	83.1304	134.008	133.613	133.811	6.72068	-0.686744	0.0199734
SYNPCC7942_RS00260	Synpcc7942_0052	methyltransferase domain-containing protein	188.03	148.273	168.151	220.87	233.6	227.235	7.61083	-0.434425	0.105432
SYNPCC7942_RS00265	Synpcc7942_0053	glycosyltransferase family 2 protein	76.8438	74.7022	75.773	117.644	127.071	122.357	6.58928	-0.691342	0.010596
SYNPCC7942_RS00270	Synpcc7942_0054	cephalosporin hydroxylase	67.8329	46.2462	57.0395	71.035	88.732	79.8835	6.07686	-0.485936	0.243325
SYNPCC7942_RS00275	Synpcc7942_0055	GNAT family N-acetyltransferase	122.29	111.063	116.677	188.256	198.548	193.402	7.23091	-0.729088	0.00970815
SYNPCC7942_RS00280	Synpcc7942_0056	DegT/DnrJ/EryC1/StrS aminotransferase family protein	73.2874	71.2825	72.285	98.0991	116.952	107.526	6.46208	-0.572913	0.0653462
SYNPCC7942_RS00285	Synpcc7942_0057	class I SAM-dependent methyltransferase	81.3285	70.2132	75.7708	89.0287	95.1775	92.1031	6.38437	-0.281607	0.12377
SYNPCC7942_RS00290	Synpcc7942_0058	dTDP-4-dehydrorhamnose 3,5-epimerase	32.2524	39.3008	35.7766	37.6207	33.2036	35.4121	5.15356	0.0147714	0.938158
SYNPCC7942_RS00295	Synpcc7942_0059	hypothetical protein	239.854	183.495	211.675	172.855	196.274	184.564	7.62684	0.197725	0.468052
SYNPCC7942_RS00300	Synpcc7942_0060	hypothetical protein	76.9976	85.8694	81.4335	80.1676	69.543	74.8553	6.28679	0.121518	0.442184
SYNPCC7942_RS00305	Synpcc7942_0061	CDP-glucose 4,6-dehydratase	9.94229	7.5754	8.75885	12.9689	14.1835	13.5762	3.44687	-0.632265	0.0685021
SYNPCC7942_RS00310	Synpcc7942_0062	glucose-1-phosphate cytidylyltransferase	99.2226	85.402	92.3123	122.42	120.669	121.544	6.7269	-0.396888	0.0523599
SYNPCC7942_RS00315	Synpcc7942_0063	protein phosphatase	7.76446	6.71146	7.23796	6.01007	4.7716	5.39083	2.64305	0.425075	0.150975
SYNPCC7942_RS00320	Synpcc7942_0065	translation initiation factor IF-3	619.604	661.723	640.663	588.987	506.309	547.648	9.21026	0.226318	0.182837
SYNPCC7942_RS00325	Synpcc7942_0066	hypothetical protein	7.26477	6.18651	6.72564	7.14365	8.54745	7.84555	2.86077	-0.222204	0.333203
SYNPCC7942_RS00330	Synpcc7942_0067	ABC transporter permease	5.43512	11.2666	8.35084	10.3618	9.79197	10.0769	3.19745	-0.271057	0.615429
SYNPCC7942_RS00335	Synpcc7942_0068	ABC transporter ATP-binding protein	11.2804	7.49763	9.38904	8.10319	10.859	9.48111	3.23802	-0.014079	0.972189
SYNPCC7942_RS00340	Synpcc7942_0069	hypothetical protein	11.529	10.796	11.1625	9.66771	9.26513	9.46642	3.3617	0.23777	0.0557531
SYNPCC7942_RS00345	Synpcc7942_0070	hypothetical protein	1.30792	3.51724	2.41258	2.75595	4.61654	3.68625	1.57636	-0.611577	0.470849
SYNPCC7942_RS00350	Synpcc7942_0071	DegT/DnrJ/EryC1/StrS family aminotransferase	14.2672	17.8818	16.0745	14.7247	12.9494	13.837	3.89858	0.216242	0.382158
SYNPCC7942_RS00355	Synpcc7942_0072	DUF1997 domain-containing protein	11.9672	12.0683	12.0178	14.522	10.1476	12.3348	3.60588	-0.0375687	0.898057
SYNPCC7942_RS00360	Synpcc7942_0073	4-hydroxy-3-methylbut-2-enyl diphosphate reductase	79.4835	91.2818	85.3826	66.6116	67.6138	67.1127	6.24219	0.347358	0.0909145
SYNPCC7942_RS00365	Synpcc7942_0074	hypothetical protein	0.690905	1.39348	1.04219	0.623926	0.457252	0.540589	-0.413886	0.947018	0.299195
SYNPCC7942_RS00370	Synpcc7942_0075	M24 family metallopeptidase	59.3768	58.9398	59.1583	56.142	51.1225	53.6322	5.81577	0.141481	0.159532
SYNPCC7942_RS00375	Synpcc7942_0076	transporter substrate-binding domain-containing protein	59.0588	48.5524	53.8056	76.5219	81.3585	78.9402	6.02619	-0.553004	0.0490751
SYNPCC7942_RS00380	Synpcc7942_0077	transcriptional regulator	68.7661	62.1977	65.4819	66.5811	71.5501	69.0656	6.07146	-0.0768701	0.475929
SYNPCC7942_RS00385	Synpcc7942_0078	YjbQ family protein	26.6321	25.2127	25.9224	26.0136	27.3376	26.6756	4.71679	-0.04132	0.518922
SYNPCC7942_RS00390	Synpcc7942_0079	single-stranded DNA-binding protein	88.0927	88.8368	88.4648	84.988	92.3404	88.6642	6.46866	-0.00324903	0.961859
SYNPCC7942_RS00395	Synpcc7942_0080	FtsX-like permease family protein	22.5797	29.8232	26.2015	19.1276	18.5142	18.8209	4.47292	0.47731	0.179406
SYNPCC7942_RS00400	Synpcc7942_0081	RNA-binding S4 domain-containing protein	87.3502	106.88	97.1151	92.555	87.8708	90.2129	6.54844	0.106361	0.562873
SYNPCC7942_RS00405	Synpcc7942_0082	ABC transporter ATP-binding protein	18.0394	16.9226	17.481	17.806	18.6022	18.2041	4.15695	-0.0584797	0.402258
SYNPCC7942_RS00410	Synpcc7942_0083	hypothetical protein	66.7038	56.056	61.3799	60.2373	58.8609	59.5491	5.91785	0.0436867	0.765565
SYNPCC7942_RS00415	Synpcc7942_0084	hypothetical protein	11.8458	9.13504	10.4904	14.473	13.3737	13.9233	3.59521	-0.408431	0.143462
SYNPCC7942_RS00420	Synpcc7942_0085	HAD family phosphatase	7.47626	8.25744	7.86685	13.1815	9.66021	11.4208	3.24469	-0.53781	0.187553
SYNPCC7942_RS00425	Synpcc7942_0086	glycogen debranching protein GlgX	32.0242	37.4997	34.7619	33.157	31.7524	32.4547	5.0699	0.0990821	0.500077
SYNPCC7942_RS00430	Synpcc7942_0087	site-2 protease family protein	29.2785	32.1358	30.7071	25.7097	27.4061	26.5579	4.83579	0.209432	0.129838
SYNPCC7942_RS00435	Synpcc7942_0088	hypothetical protein	14.8846	22.8566	18.8706	15.58	16.1196	15.8498	4.11223	0.251673	0.528506
SYNPCC7942_RS00440		hypothetical protein	763.844	794.327	779.085	792.866	783.604	788.235	9.61406	-0.0168447	0.623705
SYNPCC7942_RS00445		tRNA-Asn	0	0	0	0	0	0	n/a	n/a
SYNPCC7942_RS00450	Synpcc7942_0089	carboxymethylenebutenolidase	17.9692	15.7719	16.8706	25.5428	33.4746	29.5087	4.47975	-0.806633	0.0916822
SYNPCC7942_RS00455	Synpcc7942_0090	GntR family transcriptional regulator	43.9947	52.1366	48.0656	45.3412	54.7783	50.0597	5.61626	-0.0586451	0.779318
SYNPCC7942_RS00460	Synpcc7942_0091	DUF98 domain-containing protein	19.1828	15.7176	17.4502	16.9622	14.0179	15.4901	4.03922	0.1719	0.47947
SYNPCC7942_RS00465	Synpcc7942_0092	hypothetical protein	352.814	300.511	326.663	432.22	467.462	449.841	8.58246	-0.461611	0.059727
SYNPCC7942_RS00470	Synpcc7942_0093	dTMP kinase	39.2537	46.0558	42.6548	33.744	39.4677	36.6058	5.30432	0.220633	0.306618
SYNPCC7942_RS00475	Synpcc7942_0094	DNA polymerase III subunit delta'	2.09043	2.10809	2.09926	1.65181	1.72935	1.69058	0.913699	0.312363	0.00933542
SYNPCC7942_RS00480	Synpcc7942_0095	response regulator transcription factor	572.318	619.246	595.782	569.844	525.313	547.579	9.15778	0.121718	0.27464
SYNPCC7942_RS00485		hypothetical protein	98.3498	86.1304	92.2401	115.694	124.184	119.939	6.71674	-0.378833	0.0651693
SYNPCC7942_RS00490	Synpcc7942_0096	DUF1269 domain-containing protein	325.639	330.752	328.195	425.661	471.338	448.5	8.58369	-0.450552	0.0346068
SYNPCC7942_RS00495	Synpcc7942_0097	cobaltochelatase subunit CobN	13.8673	13.6592	13.7633	14.5616	16.1782	15.3699	3.86239	-0.159285	0.187455
SYNPCC7942_RS00500	Synpcc7942_0098	pyruvate kinase	41.9281	48.7765	45.3523	38.6058	40.8976	39.7517	5.40802	0.190159	0.261051
SYNPCC7942_RS00505	Synpcc7942_0099	hypothetical protein	21.4934	12.706	17.0997	16.0633	20.6013	18.3323	4.14611	-0.100413	0.826427
SYNPCC7942_RS00510	Synpcc7942_0100	hypothetical protein	52.8823	85.7707	69.3265	66.46	50.7476	58.6038	5.99413	0.242412	0.615879
SYNPCC7942_RS00515	Synpcc7942_0101	NAD(P)/FAD-dependent oxidoreductase	132.458	141.706	137.082	109.69	103.304	106.497	6.91678	0.364224	0.0321385
SYNPCC7942_RS00520	Synpcc7942_0102	Uma2 family endonuclease	137.034	137.317	137.176	140.589	132.306	136.448	7.09604	0.0076768	0.87672
SYNPCC7942_RS00525	Synpcc7942_0103	ankyrin repeat domain-containing protein	12.9408	15.6601	14.3004	16.945	12.4184	14.6817	3.85697	-0.0379635	0.898412
SYNPCC7942_RS00530	Synpcc7942_0104	hypothetical protein	36.7612	35.2779	36.0195	45.2449	49.2469	47.2459	5.36641	-0.391409	0.0342873
SYNPCC7942_RS00535	Synpcc7942_0105	NAD+ synthase	18.4322	14.7273	16.5797	17.9257	21.3008	19.6132	4.17255	-0.242409	0.349709
SYNPCC7942_RS00540	Synpcc7942_0106	nicotinate-nucleotide adenylyltransferase	13.9398	9.79769	11.8688	8.77376	9.2256	8.99968	3.36949	0.399223	0.302345
SYNPCC7942_RS00545	Synpcc7942_0107	DUF697 domain-containing protein	28.0949	26.9416	27.5182	18.2113	18.4796	18.3454	4.48983	0.584969	0.00413967
SYNPCC7942_RS00550	Synpcc7942_0108	hypothetical protein	16.8676	12.2851	14.5763	5.92371	2.48073	4.20222	2.96835	1.7944	0.068562
SYNPCC7942_RS00555	Synpcc7942_0109	DNA starvation/stationary phase protection protein	47.2759	58.3778	52.8269	47.9205	56.5099	52.2152	5.7148	0.0168016	0.938492
SYNPCC7942_RS00560	Synpcc7942_0110	XRE family transcriptional regulator	11.3962	12.8185	12.1074	12.2706	10.4431	11.3568	3.55165	0.0923294	0.583318
SYNPCC7942_RS00565	Synpcc7942_0111	Hsp70 family protein	14.8649	16.0722	15.4685	13.7006	12.6776	13.1891	3.83627	0.229991	0.102328
SYNPCC7942_RS00570	Synpcc7942_0112	deoxyribodipyrimidine photo-lyase, 8-HDF type	2.85764	2.37323	2.61543	2.58061	4.11621	3.34841	1.56526	-0.356427	0.458703
SYNPCC7942_RS00575	Synpcc7942_0113	cytochrome b6-f complex subunit PetL	210.392	286.428	248.41	192.371	269.779	231.075	7.9044	0.104363	0.779618
SYNPCC7942_RS00580	Synpcc7942_0114	hypothetical protein	167.656	177.691	172.674	146.059	171.005	158.532	7.37027	0.123273	0.403201
SYNPCC7942_RS00585	Synpcc7942_0116	carbohydrate kinase	16.3054	28.0797	22.1925	17.6696	20.5862	19.1279	4.3648	0.214396	0.663537
SYNPCC7942_RS00590	Synpcc7942_0118	Asp-tRNA(Asn)/Glu-tRNA(Gln) amidotransferase subunit GatB	140.984	156.957	148.97	124.937	120.229	122.583	7.07825	0.281269	0.0867945
SYNPCC7942_RS00595		hypothetical protein	70.6005	64.4162	67.5084	75.1413	77.8743	76.5078	6.16726	-0.180541	0.116885
SYNPCC7942_RS00600	Synpcc7942_0119	hypothetical protein	9.20464	8.84037	9.0225	7.91649	7.25212	7.5843	3.04827	0.250511	0.0629093
SYNPCC7942_RS00605	Synpcc7942_0120	nucleoside deaminase	12.5813	8.12004	10.3507	10.9072	13.3224	12.1148	3.48517	-0.227045	0.558698
SYNPCC7942_RS00610	Synpcc7942_0121	hypothetical protein	4.18597	2.81422	3.5001	4.32019	3.95764	4.13892	1.92832	-0.241858	0.462906
SYNPCC7942_RS00615		tRNA-Cys	0	0	0	0	4.55964	2.27982	n/a	n/a
SYNPCC7942_RS00620	Synpcc7942_0122	EAL domain-containing protein	35.3386	32.9799	34.1593	51.2284	50.1604	50.6944	5.37898	-0.569549	0.00607414
SYNPCC7942_RS00625		tRNA-Cys	9.91542	9.99917	9.9573	14.9236	6.56219	10.7429	3.37053	-0.10956	0.868288
SYNPCC7942_RS00630	Synpcc7942_0124	methyltransferase domain-containing protein	10.5985	11.0991	10.8488	8.8348	9.17248	9.00364	3.30498	0.268953	0.0257453
SYNPCC7942_RS00635	Synpcc7942_0125	imidazoleglycerol-phosphate dehydratase HisB	39.5987	46.9802	43.2895	31.9034	32.1165	32.01	5.2182	0.435495	0.0925234
SYNPCC7942_RS00640	Synpcc7942_0126	enoyl-ACP reductase FabI	15.1092	15.2368	15.173	16.4871	13.7493	15.1182	3.92083	0.00522116	0.971728
SYNPCC7942_RS00645	Synpcc7942_0127	global nitrogen regulator NtcA	27.7849	34.2871	31.036	28.723	32.6638	30.6934	4.94786	0.0160154	0.9364
SYNPCC7942_RS00650	Synpcc7942_0128	DUF3084 domain-containing protein	20.3346	17.0887	18.7116	13.9425	16.6976	15.3201	4.08161	0.288513	0.252136
SYNPCC7942_RS00655	Synpcc7942_0129	pre-16S rRNA-processing nuclease YqgF	11.8893	16.5573	14.2233	13.2931	16.8612	15.0771	3.87224	-0.0841068	0.798689
SYNPCC7942_RS00660	Synpcc7942_0130	hypothetical protein	78.1992	76.7623	77.4808	69.867	71.0234	70.4452	6.2071	0.137336	0.0167508
SYNPCC7942_RS00665	Synpcc7942_0131	cyclic nucleotide-binding domain-containing protein	51.6683	51.4937	51.581	33.3728	35.856	34.6144	5.40103	0.575469	0.00533851
SYNPCC7942_RS00670	Synpcc7942_0132	FAD-binding protein	2.79521	3.28862	3.04191	1.89317	1.38743	1.6403	1.15947	0.891016	0.0580534
SYNPCC7942_RS00675	Synpcc7942_0133	hypothetical protein	35.2312	42.5758	38.9035	41.5446	38.9252	40.2349	5.3061	-0.0485468	0.765283
SYNPCC7942_RS00680	Synpcc7942_0134	O-antigen ligase family protein	20.9427	26.3994	23.6711	19.0813	21.1616	20.1214	4.44786	0.234392	0.348134
SYNPCC7942_RS00685	Synpcc7942_0135	methyltransferase domain-containing protein	6.15297	5.81713	5.98505	7.29288	4.58115	5.93701	2.57555	0.0116253	0.975147
SYNPCC7942_RS00690	Synpcc7942_0136	site-specific integrase	7.47952	5.46846	6.47399	5.91013	7.79636	6.85325	2.73572	-0.0821322	0.809054
SYNPCC7942_RS00695	Synpcc7942_0137	ferrochelatase	109.053	107.855	108.454	90.1316	88.7211	89.4264	6.62178	0.278307	0.0023564
SYNPCC7942_RS00700	Synpcc7942_0138	M23 family metallopeptidase	71.3867	93.2593	82.323	94.8679	106.838	100.853	6.50967	-0.292885	0.275536
SYNPCC7942_RS00705	Synpcc7942_0139	biosynthetic-type acetolactate synthase large subunit	354.436	361.184	357.81	265.308	271.715	268.512	8.27595	0.414208	0.002704
SYNPCC7942_RS00710	Synpcc7942_0140	hypothetical protein	134.856	129.196	132.026	103.515	102.232	102.874	6.8647	0.359947	0.00976603
SYNPCC7942_RS00715	Synpcc7942_0141	protein translocase subunit SecF	34.1636	29.4931	31.8284	33.8901	32.3735	33.1318	5.02119	-0.057902	0.648571
SYNPCC7942_RS00720	Synpcc7942_0142	protein translocase subunit SecD	24.721	29.7036	27.2123	25.1744	29.0085	27.0915	4.76298	0.00642278	0.972819
SYNPCC7942_RS00725	Synpcc7942_0143	alpha-ketoacid dehydrogenase subunit beta	139.867	148.843	144.355	138.916	132.497	135.707	7.12891	0.0891292	0.257529
SYNPCC7942_RS00730	Synpcc7942_0144	DUF4281 domain-containing protein	31.8548	40.8355	36.3452	21.9407	25.3699	23.6553	4.87389	0.619598	0.118501
SYNPCC7942_RS00735	Synpcc7942_0145	DUF3082 domain-containing protein	15.8524	13.7026	14.7775	20.4509	11.9902	16.2205	3.95254	-0.13442	0.772362
SYNPCC7942_RS00740	Synpcc7942_0146	hypothetical protein	11.5965	12.4032	11.9998	8.56823	7.90731	8.23777	3.3136	0.542689	0.0186744
SYNPCC7942_RS00745	Synpcc7942_0147	hypothetical protein	93.2784	104.436	98.8571	71.6335	70.4828	71.0581	6.3891	0.476345	0.0383731
SYNPCC7942_RS00750	Synpcc7942_0148	hypothetical protein	29.6029	31.609	30.606	31.1648	27.3446	29.2547	4.90317	0.0651454	0.595055
SYNPCC7942_RS00755	Synpcc7942_0149	methylated-DNA--[protein]-cysteine S-methyltransferase	7.45138	3.53615	5.49376	7.12484	6.38187	6.75335	2.6067	-0.29781	0.591916
SYNPCC7942_RS00760	Synpcc7942_0150	glycosyltransferase	10.8982	12.4697	11.6839	11.7343	10.5415	11.1379	3.51193	0.0690495	0.635518
SYNPCC7942_RS00765	Synpcc7942_0151	response regulator	31.8128	33.6289	32.7209	33.0704	33.1723	33.1214	5.04091	-0.0175518	0.702678
SYNPCC7942_RS00770	Synpcc7942_0152	phospho-N-acetylmuramoyl-pentapeptide- transferase	20.3265	26.7367	23.5316	28.5315	26.1737	27.3526	4.66507	-0.217079	0.379542
SYNPCC7942_RS00775	Synpcc7942_0153	DUF3134 domain-containing protein	138.769	153.061	145.915	132.365	121.688	127.026	7.08898	0.199998	0.168407
SYNPCC7942_RS00780	Synpcc7942_0154	fibrillin	8.31099	11.1749	9.74295	14.6532	15.4534	15.0533	3.59818	-0.627647	0.0702326
SYNPCC7942_RS00785	Synpcc7942_0155	hypothetical protein	4.23516	6.40639	5.32078	7.64918	5.6058	6.62749	2.57005	-0.316825	0.473184
SYNPCC7942_RS00790	Synpcc7942_0156	alpha-D-glucose phosphate-specific phosphoglucomutase	36.4173	41.1077	38.7625	40.4658	45.0293	42.7475	5.34718	-0.141179	0.347447
SYNPCC7942_RS00795	Synpcc7942_0157	hypothetical protein	255.419	316.981	286.2	232.786	246.076	239.431	8.03217	0.257415	0.275794
SYNPCC7942_RS00800	Synpcc7942_0158	molybdopterin-synthase adenylyltransferase MoeB	122.082	122.274	122.178	84.3287	77.7679	81.0483	6.63678	0.592134	0.00630654
SYNPCC7942_RS00805	Synpcc7942_0159	M67 family peptidase	12.9318	12.4741	12.703	12.6937	13.3959	13.0448	3.68625	-0.0383108	0.500416
SYNPCC7942_RS00810	Synpcc7942_0160	GTPase Era	41.286	41.6347	41.4604	24.5411	29.399	26.97	5.06347	0.620375	0.0271001
SYNPCC7942_RS00815	Synpcc7942_0161	phycobiliprotein lyase	32.881	36.7925	34.8368	24.4055	23.5498	23.9776	4.85308	0.538921	0.0323498
SYNPCC7942_RS00820	Synpcc7942_0162	hypothetical protein	128.91	158.809	143.86	97.5352	94.5379	96.0365	6.87701	0.583006	0.0861408
SYNPCC7942_RS00825	Synpcc7942_0163	class I SAM-dependent methyltransferase	72.7219	67.0878	69.9048	50.9473	55.8982	53.4228	5.93335	0.387938	0.0480675
SYNPCC7942_RS00830	Synpcc7942_0164	ribosome silencing factor	295.244	322.989	309.116	250.319	220.063	235.191	8.07485	0.394318	0.0691893
SYNPCC7942_RS00835	Synpcc7942_0165	DUF1230 family protein	25.3856	28.5539	26.9697	20.2795	17.7699	19.0247	4.50153	0.503469	0.0590277
SYNPCC7942_RS00840	Synpcc7942_0166	asparaginase	35.1232	27.4051	31.2642	25.6987	31.3894	28.544	4.90078	0.13132	0.627677
SYNPCC7942_RS00845		tRNA-Met	69.8801	28.8288	49.3545	40.1582	33.6348	36.8965	5.41526	0.419697	0.60975
SYNPCC7942_RS00850	Synpcc7942_0167	hypothetical protein	188.465	117.451	152.958	185.493	213.02	199.256	7.44773	-0.381494	0.348096
SYNPCC7942_RS00855	Synpcc7942_0168	hypothetical protein	53.2785	50.4831	51.8808	52.6342	75.2541	63.9442	5.84794	-0.301611	0.400761
SYNPCC7942_RS00860	Synpcc7942_0169	glutamine synthetase	46.3937	56.3244	51.359	57.353	52.0181	54.6856	5.72782	-0.0905416	0.614871
SYNPCC7942_RS00865	Synpcc7942_0170	hypothetical protein	73.8356	70.5811	72.2084	87.5145	63.6271	75.5708	6.20693	-0.0656627	0.806484
SYNPCC7942_RS00870	Synpcc7942_0171	cysteine synthase A	30.7274	35.9849	33.3561	26.1822	25.5839	25.883	4.87691	0.365946	0.105812
SYNPCC7942_RS00875	Synpcc7942_0172	hypothetical protein	21.6296	25.168	23.3988	24.0403	21.4722	22.7562	4.52828	0.0401711	0.796511
SYNPCC7942_RS00880	Synpcc7942_0173	3'(2'),5'-bisphosphate nucleotidase CysQ	3.0924	5.67003	4.38121	3.55423	4.46531	4.00977	2.06742	0.127811	0.811308
SYNPCC7942_RS00885	Synpcc7942_0174	16S rRNA (cytidine(1402)-2'-O)-methyltransferase	5.56497	5.05078	5.30787	3.76911	4.41959	4.09435	2.22088	0.3745	0.0995845
SYNPCC7942_RS00890	Synpcc7942_0175	DUF1049 domain-containing protein	16.0757	20.8433	18.4595	10.3695	17.4786	13.9241	4.0029	0.406786	0.400343
SYNPCC7942_RS00900	Synpcc7942_0177	multidrug ABC transporter permease	28.2089	26.8841	27.5465	28.8335	26.0547	27.4441	4.78111	0.00537471	0.952995
SYNPCC7942_RS00905	Synpcc7942_0178	ATP-binding cassette domain-containing protein	30.5726	36.8465	33.7095	26.9354	24.3459	25.6406	4.87772	0.394726	0.140541
SYNPCC7942_RS00910	Synpcc7942_0179	tRNA-binding protein	51.2248	61.1159	56.1703	59.9411	63.983	61.962	5.88252	-0.141576	0.391623
SYNPCC7942_RS00915	Synpcc7942_0180	DUF4435 domain-containing protein	133.917	104.253	119.085	173.559	175.773	174.666	7.17215	-0.552611	0.0647331
SYNPCC7942_RS00920	Synpcc7942_0181	excinuclease ATPase	394.106	331.016	362.561	454.6	475.235	464.917	8.68145	-0.358752	0.0910139
SYNPCC7942_RS00925	Synpcc7942_0182	class I SAM-dependent methyltransferase	6.06398	5.77546	5.91972	4.2592	7.58056	5.91988	2.56555	-3.94634e-05	0.999931
SYNPCC7942_RS00930	Synpcc7942_0183	hypothetical protein	17.5596	18.3404	17.95	18.1227	12.4513	15.287	4.05007	0.231678	0.450413
SYNPCC7942_RS00935	Synpcc7942_0184	inorganic phosphate transporter	5.82334	6.32426	6.0738	4.85428	4.15044	4.50236	2.38664	0.431917	0.067945
SYNPCC7942_RS00940	Synpcc7942_0185	gamma-glutamyltranspeptidase	5.12546	4.03808	4.58177	4.33929	4.13414	4.23671	2.13943	0.11296	0.5965
SYNPCC7942_RS00945	Synpcc7942_0186	hypothetical protein	11.3962	13.2605	12.3284	8.70813	10.4431	9.57559	3.44164	0.36455	0.163154
SYNPCC7942_RS00950	Synpcc7942_0187	HlyC/CorC family transporter	22.2559	25.7514	24.0036	26.4452	30.2338	28.3395	4.70496	-0.239562	0.234548
SYNPCC7942_RS00955	Synpcc7942_0188	EAL domain-containing protein	51.6759	44.5866	48.1312	70.4444	111.453	90.9486	6.04794	-0.918077	0.175872
SYNPCC7942_RS00960	Synpcc7942_0189	glutamine-hydrolyzing GMP synthase	86.2508	100.656	93.4535	75.2747	70.6972	72.9859	6.36786	0.35663	0.113581
SYNPCC7942_RS00965	Synpcc7942_0190	cobalt-precorrin-5B (C(1))-methyltransferase	6.08734	8.98888	7.53811	5.10455	5.89917	5.50186	2.68706	0.454284	0.308513
SYNPCC7942_RS00970	Synpcc7942_0191	alanine--glyoxylate aminotransferase family protein	47.2558	48.7282	47.992	30.9487	35.2192	33.0839	5.31639	0.536662	0.0221916
SYNPCC7942_RS00975	Synpcc7942_0192	hypothetical protein	365.589	302.491	334.04	407.938	449.631	428.785	8.56399	-0.360234	0.129147
SYNPCC7942_RS00980	Synpcc7942_0193	hypothetical protein	355.457	328.862	342.159	299.401	284.167	291.784	8.30364	0.229766	0.0814056
SYNPCC7942_RS00985	Synpcc7942_0194	DNA polymerase I	19.3989	19.8213	19.6101	16.8238	17.1935	17.0086	4.19086	0.205333	0.0114392
SYNPCC7942_RS00990	Synpcc7942_0195	pentapeptide repeat-containing protein	14.8231	21.2725	18.0478	10.8118	9.43283	10.1223	3.75661	0.834282	0.138137
SYNPCC7942_RS00995	Synpcc7942_0196	lignostilbene alpha-beta-dioxygenase	7.42653	6.65712	7.04182	3.42781	5.78878	4.60829	2.51009	0.611717	0.189056
SYNPCC7942_RS01000	Synpcc7942_0197	folate/biopterin family MFS transporter	26.2179	26.6204	26.4191	17.8382	20.0849	18.9616	4.48426	0.478506	0.0226249
SYNPCC7942_RS01005	Synpcc7942_0198	NAD(P)/FAD-dependent oxidoreductase	12.7652	13.9028	13.334	11.8351	14.9815	13.4083	3.74104	-0.00801398	0.96862
SYNPCC7942_RS01010	Synpcc7942_0199	DUF2231 domain-containing protein	17.6773	21.0195	19.3484	14.5341	16.9376	15.7358	4.12506	0.298163	0.221327
SYNPCC7942_RS01015	Synpcc7942_0200	DUF2231 domain-containing protein	27.3274	27.5582	27.4428	18.5087	20.4972	19.5029	4.53199	0.49274	0.0155229
SYNPCC7942_RS01020	Synpcc7942_0201	c-type cytochrome	20.1381	20.3082	20.2231	13.786	21.4963	17.6412	4.23941	0.19706	0.572075
SYNPCC7942_RS01025	Synpcc7942_0202	cb-type cytochrome C oxidase subunit I	34.8679	39.409	37.1385	25.7073	29.5419	27.6246	5.00136	0.42696	0.0852763
SYNPCC7942_RS01030	Synpcc7942_0203	bifunctional diaminohydroxyphosphoribosylaminopyrimidine deaminase/5-amino-6-(5-phosphoribosylamino)uracil reductase RibD	4.86068	4.90173	4.8812	3.59138	4.09421	3.84279	2.1147	0.345082	0.0542518
SYNPCC7942_RS01035	Synpcc7942_0204	DUF3122 domain-containing protein	37.3445	31.2949	34.3197	28.0244	25.7595	26.8919	4.92503	0.351864	0.148176
SYNPCC7942_RS01040	Synpcc7942_0205	bifunctional nicotinamide-nucleotide adenylyltransferase/Nudix hydroxylase	44.0101	38.8037	41.4069	37.3546	45.3611	41.3578	5.37094	0.00171045	0.992735
SYNPCC7942_RS01045	Synpcc7942_0206	nicotinate phosphoribosyltransferase	4.57818	3.90656	4.24237	4.13435	4.66141	4.39788	2.11084	-0.0519374	0.750541
SYNPCC7942_RS01055	Synpcc7942_0208	tetratricopeptide repeat protein	6.17627	7.20719	6.69173	7.72885	7.88315	7.806	2.85348	-0.222204	0.165967
SYNPCC7942_RS01060	Synpcc7942_0209	septum formation inhibitor Maf	10.5322	13.3748	11.9535	8.80662	10.3265	9.56654	3.41868	0.321359	0.276773
SYNPCC7942_RS01065	Synpcc7942_0210	hypothetical protein	13.9934	15.3387	14.6661	10.4391	12.0797	11.2594	3.68373	0.381352	0.0848093
SYNPCC7942_RS01070	Synpcc7942_0211	cobyric acid synthase CobQ	5.46826	5.51445	5.49135	3.89066	4.93498	4.41282	2.29943	0.315461	0.175128
SYNPCC7942_RS01075	Synpcc7942_0212	chorismate synthase	21.3362	23.3283	22.3323	17.4424	14.4179	15.9302	4.23737	0.487367	0.0715251
SYNPCC7942_RS01080	Synpcc7942_0213	hypothetical protein	12.0946	15.8107	13.9526	16.5855	11.8584	14.2219	3.81626	-0.0275798	0.936788
SYNPCC7942_RS01085	Synpcc7942_0214	AEC family transporter	17.7347	18.1515	17.9431	9.80051	3.32844	6.56447	3.44002	1.45068	0.0724954
SYNPCC7942_RS01090	Synpcc7942_0215	hypothetical protein	253.987	304.829	279.408	209.543	221.219	215.381	7.93849	0.375484	0.133508
SYNPCC7942_RS01095	Synpcc7942_0216	zinc-binding oxidoreductase	17.3154	16.7341	17.0248	18.6773	15.1204	16.8988	4.08421	0.0107122	0.950642
SYNPCC7942_RS01100	Synpcc7942_0217	HAD family hydrolase	121.807	124.46	123.134	114.363	109.404	111.884	6.87497	0.138222	0.0571827
SYNPCC7942_RS01105		tRNA-Pro	138.816	129.989	134.403	83.5724	104.995	94.2837	6.81468	0.51148	0.0742208
SYNPCC7942_RS01110	Synpcc7942_0218	protochlorophyllide reductase	244.58	201.134	222.857	335.249	343.005	339.127	8.10283	-0.605705	0.0341833
SYNPCC7942_RS01115	Synpcc7942_0219	hypothetical protein	22.858	33.8082	28.3331	27.5227	21.1789	24.3508	4.71516	0.218518	0.593421
SYNPCC7942_RS01120	Synpcc7942_0220	MinD/ParA family protein	43.5025	45.8196	44.6611	55.8722	56.3017	56.087	5.64527	-0.328648	0.0104686
SYNPCC7942_RS01125	Synpcc7942_0221	glucokinase	21.6777	18.7717	20.2247	12.1287	17.1536	14.6411	4.105	0.46609	0.194276
SYNPCC7942_RS01130	Synpcc7942_0222	SDR family oxidoreductase	4.7957	6.82758	5.81164	6.8783	4.85415	5.86623	2.54569	-0.0134888	0.973091
SYNPCC7942_RS01135	Synpcc7942_0223	hypothetical protein	97.5941	121.223	109.408	97.8062	99.2471	98.5266	6.69801	0.151138	0.45496
SYNPCC7942_RS01140	Synpcc7942_0224	photosystem II reaction center protein PsbN	360.8	393.584	377.192	238.101	246.819	242.46	8.24038	0.637552	0.0154824
SYNPCC7942_RS01145	Synpcc7942_0225	photosystem II reaction center protein PsbH	4292.15	3131.44	3711.79	3865.22	4671.14	4268.18	11.9587	-0.201506	0.513498
SYNPCC7942_RS01150	Synpcc7942_0226	TatA/E family twin arginine-targeting protein translocase	181.663	188.559	185.111	175.255	210.545	192.9	7.56198	-0.0594628	0.707087
SYNPCC7942_RS01155	Synpcc7942_0227	aminoacyl-tRNA hydrolase	36.2775	44.4514	40.3644	30.2948	41.8222	36.0585	5.25364	0.162746	0.604255
SYNPCC7942_RS01160	Synpcc7942_0228	DUF3146 family protein	41.232	38.7452	39.9886	48.236	60.7778	54.5069	5.54494	-0.44685	0.151139
SYNPCC7942_RS01165	Synpcc7942_0229	hypothetical protein	178.42	238.898	208.659	183.48	180.512	181.996	7.60638	0.197241	0.471383
SYNPCC7942_RS01170	Synpcc7942_0230	hypothetical protein	10.5121	16.2546	13.3833	9.49298	8.81226	9.15262	3.46828	0.548181	0.280956
SYNPCC7942_RS01175	Synpcc7942_0231	GNAT family N-acetyltransferase	8.85148	7.04703	7.94926	10.9383	9.55788	10.2481	3.17405	-0.366464	0.180317
SYNPCC7942_RS01180	Synpcc7942_0232	3-phosphoshikimate 1-carboxyvinyltransferase	8.89714	7.50742	8.20228	7.37873	8.17148	7.7751	2.99744	0.0771629	0.646753
SYNPCC7942_RS01185	Synpcc7942_0233	hypothetical protein	207.262	185.274	196.268	193.391	237.861	215.626	7.68453	-0.135707	0.516844
SYNPCC7942_RS01190	Synpcc7942_0234	alpha/beta fold hydrolase	17.2413	17.3869	17.3141	16.0147	20.213	18.1139	4.14645	-0.0651464	0.740019
SYNPCC7942_RS01195	Synpcc7942_0235	cyclic nucleotide-binding domain-containing protein	93.8506	89.3853	91.618	151.955	154.339	153.147	6.88817	-0.741213	0.00168757
SYNPCC7942_RS01200	Synpcc7942_0236	cyclic nucleotide-binding domain-containing protein	824.78	800.687	812.733	693.695	747.288	720.491	9.57974	0.173801	0.0882267
SYNPCC7942_RS01205	Synpcc7942_0237	hypothetical protein	6.33628	4.25987	5.29807	5.72202	6.1504	5.93621	2.4875	-0.164074	0.608345
SYNPCC7942_RS01210	Synpcc7942_0238	hypothetical protein	6.0007	8.55541	7.27806	8.59562	9.723	9.15931	3.0294	-0.331685	0.310201
SYNPCC7942_RS01215	Synpcc7942_0239	c-type cytochrome	31.745	38.5612	35.1531	34.5313	42.4961	38.5137	5.20144	-0.131721	0.587097
SYNPCC7942_RS01220	Synpcc7942_0240	allophycocyanin alpha-B chain	189.898	275.221	232.559	228.951	256.619	242.785	7.89249	-0.0620783	0.840838
SYNPCC7942_RS01225	Synpcc7942_0241	23S rRNA (uracil(1939)-C(5))-methyltransferase RlmD	7.33026	10.4572	8.89374	8.39564	8.04604	8.22084	3.09604	0.113505	0.710505
SYNPCC7942_RS01230		hypothetical protein	31.3565	29.5132	30.4348	34.9239	28.3614	31.6426	4.95572	-0.0561453	0.756936
SYNPCC7942_RS01235	Synpcc7942_0242	calcium/sodium antiporter	53.3229	56.2176	54.7703	50.1434	50.3101	50.2268	5.71285	0.124936	0.0885015
SYNPCC7942_RS01240	Synpcc7942_0243	high light inducible protein	2578.29	1680.28	2129.28	1581.37	2318.97	1950.17	10.9928	0.126766	0.787033
SYNPCC7942_RS01245	Synpcc7942_0244	glycogen/starch/alpha-glucan phosphorylase	80.8514	107.707	94.2792	63.4293	64.8108	64.1201	6.28079	0.556165	0.154093
SYNPCC7942_RS01250	Synpcc7942_0245	type I glyceraldehyde-3-phosphate dehydrogenase	115.842	132.845	124.344	72.7914	81.3909	77.0912	6.61334	0.689694	0.03833
SYNPCC7942_RS01255	Synpcc7942_0246	amino acid ABC transporter substrate-binding protein	43.2545	36.9969	40.1257	47.2416	73.4398	60.3407	5.62076	-0.588605	0.272162
SYNPCC7942_RS01260	Synpcc7942_0247	ABC transporter permease subunit	7.76446	8.04754	7.906	8.56991	13.2748	10.9224	3.21608	-0.466267	0.328978
SYNPCC7942_RS01265	Synpcc7942_0248	amino acid ABC transporter permease	11.9107	10.1475	11.0291	14.0941	15.9013	14.9977	3.68496	-0.443428	0.0880323
SYNPCC7942_RS01270	Synpcc7942_0249	amino acid ABC transporter ATP-binding protein	23.3378	26.3591	24.8485	21.9184	25.9482	23.9333	4.60802	0.0541387	0.751115
SYNPCC7942_RS01275	Synpcc7942_0250	pentapeptide repeat-containing protein	12.02	13.7026	12.8613	15.1022	16.6018	15.852	3.83578	-0.301631	0.117482
SYNPCC7942_RS01280	Synpcc7942_0251	3'-5' exonuclease	1.90335	2.87914	2.39124	6.58886	8.18784	7.38835	2.07151	-1.62749	0.0333808
SYNPCC7942_RS01285	Synpcc7942_0252	hypothetical protein	154.472	236.91	195.691	86.2168	90.1629	88.1899	7.03749	1.14989	0.121152
SYNPCC7942_RS01290	Synpcc7942_0253	hypothetical protein	38.5127	44.3862	41.4494	22.5838	14.8958	18.7398	4.80066	1.14525	0.0425033
SYNPCC7942_RS01295	Synpcc7942_0254	DNA gyrase subunit A	81.6219	85.5731	83.5975	63.8298	63.8403	63.8351	6.19083	0.389111	0.00984588
SYNPCC7942_RS01300	Synpcc7942_0255	ATP-binding protein	41.2407	39.2786	40.2596	34.1391	38.0344	36.0868	5.25233	0.157864	0.195805
SYNPCC7942_RS01305	Synpcc7942_0256	amidohydrolase	49.4473	61.8161	55.6317	41.7014	39.3512	40.5263	5.56931	0.457049	0.138489
SYNPCC7942_RS01310	Synpcc7942_0257	TIGR00297 family protein	10.4354	9.86585	10.1506	11.1907	8.63292	9.91183	3.32633	0.0343468	0.872178
SYNPCC7942_RS01315	Synpcc7942_0258	glyoxalase	75.9808	63.1996	69.5902	75.6267	86.6229	81.1248	6.23144	-0.221259	0.304671
SYNPCC7942_RS01320	Synpcc7942_0259	hypothetical protein	802.782	629.577	716.18	1030.73	1092.24	1061.48	9.76802	-0.567688	0.0640993
SYNPCC7942_RS01325	Synpcc7942_0260	ATP-dependent Clp protease ATP-binding subunit	506.751	542.622	524.686	457.268	459.834	458.551	8.93812	0.194373	0.0666192
SYNPCC7942_RS01330	Synpcc7942_0261	ribosomal-protein-alanine N-acetyltransferase	32.6107	37.408	35.0094	33.4986	35.341	34.4198	5.11742	0.0245014	0.839853
SYNPCC7942_RS01335	Synpcc7942_0262	diaminopimelate decarboxylase	68.0267	80.0937	74.0602	58.4237	54.3039	56.3638	6.01366	0.39393	0.108983
SYNPCC7942_RS01340	Synpcc7942_0263	TIGR00159 family protein	60.5476	56.7742	58.6609	45.5649	56.2406	50.9027	5.772	0.204656	0.304119
SYNPCC7942_RS01345	Synpcc7942_0264	di-trans,poly-cis-decaprenylcistransferase	28.7932	23.1639	25.9785	25.7097	25.6932	25.7015	4.69151	0.0154686	0.930566
SYNPCC7942_RS01350	Synpcc7942_0265	DUF3143 domain-containing protein	31.0156	41.1077	36.0617	25.6081	25.8049	25.7065	4.92823	0.488332	0.17664
SYNPCC7942_RS01355	Synpcc7942_0266	J domain-containing protein	47.7765	56.5783	52.1774	49.8739	41.4821	45.678	5.60939	0.191926	0.397037
SYNPCC7942_RS01360	Synpcc7942_0267	16S rRNA (guanine(527)-N(7))-methyltransferase RsmG	144.266	205.708	174.987	185.725	157.204	171.465	7.43643	0.029334	0.926667
SYNPCC7942_RS01365	Synpcc7942_0268	MEKHLA domain-containing protein	6.58291	7.65982	7.12137	7.3166	9.04848	8.18254	2.93235	-0.200396	0.407308
SYNPCC7942_RS01370	Synpcc7942_0269	alpha/beta fold hydrolase	15.2863	17.2138	16.2501	10.1232	12.1401	11.1316	3.74948	0.545781	0.0669041
SYNPCC7942_RS01375	Synpcc7942_0270	glycosyltransferase	14.5295	16.2803	15.4049	10.5697	11.7527	11.1612	3.71287	0.464896	0.0567545
SYNPCC7942_RS01380	Synpcc7942_0271	uroporphyrinogen-III C-methyltransferase	8.01903	7.74981	7.88442	6.9399	8.40295	7.67143	2.95925	0.0395102	0.801541
SYNPCC7942_RS01385	Synpcc7942_0272	uroporphyrinogen-III synthase	24.3042	26.6812	25.4927	18.6142	23.822	21.2181	4.53962	0.264791	0.2739
SYNPCC7942_RS01390	Synpcc7942_0273	dephospho-CoA kinase	13.976	10.9621	12.469	18.5811	11.305	14.9431	3.77084	-0.261126	0.594004
SYNPCC7942_RS01395	Synpcc7942_0274	DNA polymerase subunit beta	139.966	113.501	126.734	154.413	130.831	142.622	7.07086	-0.170399	0.464619
SYNPCC7942_RS01400	Synpcc7942_0275	DUF86 domain-containing protein	66.1028	48.1442	57.1235	62.3477	67.0802	64.7139	5.92601	-0.179992	0.499578
SYNPCC7942_RS01405	Synpcc7942_0276	FAD-binding protein	49.3848	51.3213	50.3531	53.3656	58.6091	55.9873	5.73052	-0.15302	0.18135
SYNPCC7942_RS01415	Synpcc7942_0278	bidirectional hydrogenase complex protein HoxE	11.2959	19.8109	15.5534	9.31379	9.10097	9.20738	3.58098	0.756368	0.27467
SYNPCC7942_RS01420	Synpcc7942_0279	NADH dehydrogenase	9.29558	10.9108	10.1032	9.35773	8.37071	8.86422	3.24237	0.188747	0.320704
SYNPCC7942_RS01425	Synpcc7942_0280	competence/damage-inducible protein A	5.21617	5.26023	5.2382	7.15298	6.39286	6.77292	2.57442	-0.370707	0.0563775
SYNPCC7942_RS01430	Synpcc7942_0281	undecaprenyl/decaprenyl-phosphate alpha-N-acetylglucosaminyl 1-phosphate transferase	10.7032	13.5495	12.1264	12.5448	12.3586	12.4517	3.61917	-0.0381935	0.840761
SYNPCC7942_RS01440	Synpcc7942_0283	tRNA dihydrouridine synthase DusB	9.73455	10.3076	10.0211	10.7688	7.56992	9.16935	3.26089	0.128146	0.652459
SYNPCC7942_RS01445	Synpcc7942_0284	carbon dioxide-concentrating mechanism protein CcmK	289.697	247.444	268.571	268.046	274.493	271.27	8.07637	-0.0144257	0.911053
SYNPCC7942_RS01450	Synpcc7942_0285	carbon dioxide-concentrating mechanism protein CcmK	140.884	137.747	139.315	147.247	168.493	157.87	7.2124	-0.180382	0.226158
SYNPCC7942_RS01455	Synpcc7942_0286	DUF1823 family protein	34.3625	29.8965	32.1295	41.3751	45.0375	43.2063	5.2195	-0.427341	0.0617425
SYNPCC7942_RS01465	Synpcc7942_0288	bifunctional UDP-N-acetylglucosamine diphosphorylase/glucosamine-1-phosphate N-acetyltransferase GlmU	21.5965	23.2308	22.4137	27.6291	28.705	28.167	4.65112	-0.329627	0.0277195
SYNPCC7942_RS01470	Synpcc7942_0289	preprotein translocase subunit SecA	114.516	118.428	116.472	102.716	101.885	102.3	6.77025	0.187171	0.019341
SYNPCC7942_RS01475	Synpcc7942_0290	quinone-dependent dihydroorotate dehydrogenase	15.2728	14.1003	14.6866	16.5118	13.0974	14.8046	3.8822	-0.0115534	0.953791
SYNPCC7942_RS01480		tRNA-Ala	3.35042	0	1.67521	6.05123	2.21736	4.1343	1.39599	-1.3033	0.435981
SYNPCC7942_RS01485	Synpcc7942_0291	DUF2555 domain-containing protein	131.783	175.693	153.738	160.358	130.085	145.221	7.22322	0.082221	0.779716
SYNPCC7942_RS01490	Synpcc7942_0292	bifunctional phosphopantothenoylcysteine decarboxylase/phosphopantothenate--cysteine ligase CoaBC	11.7606	8.04063	9.90061	7.02032	11.3452	9.18277	3.25322	0.108588	0.824796
SYNPCC7942_RS01495	Synpcc7942_0293	hypothetical protein	121.208	130.235	125.722	162.883	203.409	183.146	7.24547	-0.542762	0.109613
SYNPCC7942_RS01500	Synpcc7942_0294	photosystem II manganese-stabilizing polypeptide	390.918	428.526	409.722	477.227	515.297	496.262	8.81673	-0.276458	0.0837567
SYNPCC7942_RS01505	Synpcc7942_0295	sulfate adenylyltransferase	25.3227	26.7823	26.0525	17.1044	18.6665	17.8855	4.43203	0.542635	0.0167028
SYNPCC7942_RS01510	Synpcc7942_0296	caspase family protein	20.6215	23.3347	21.9781	20.0299	22.3758	21.2028	4.43209	0.0518086	0.707677
SYNPCC7942_RS01515	Synpcc7942_0297	ATP-dependent metallopeptidase FtsH/Yme1/Tma family protein	126.805	125.466	126.135	118.469	127.772	123.12	6.96137	0.0349033	0.586861
SYNPCC7942_RS01520	Synpcc7942_0298	rod shape-determining protein MreD	22.8847	20.9144	21.8996	18.0829	16.5654	17.3241	4.28377	0.338119	0.0665696
SYNPCC7942_RS01525	Synpcc7942_0299	rod shape-determining protein MreC	10.1093	8.87926	9.49429	9.42378	12.7336	11.0787	3.35839	-0.222653	0.464201
SYNPCC7942_RS01530	Synpcc7942_0300	rod shape-determining protein	47.1253	66.2951	56.7102	45.5358	61.285	53.4104	5.78229	0.0864871	0.815145
SYNPCC7942_RS01535	Synpcc7942_0301	single-stranded DNA-binding protein	132.06	163.751	147.906	144.813	161.421	153.117	7.23351	-0.0499583	0.79825
SYNPCC7942_RS01540	Synpcc7942_0302	transporter	10.8702	13.36	12.1151	13.4976	12.1401	12.8188	3.63946	-0.0814555	0.668863
SYNPCC7942_RS01545	Synpcc7942_0303	potassium channel protein	2.02133	1.35893	1.69013	1.82537	2.67549	2.25043	0.963668	-0.413069	0.407634
SYNPCC7942_RS01550	Synpcc7942_0304	hypothetical protein	106.815	151.489	129.152	134.635	136.888	135.762	7.04893	-0.0720006	0.795463
SYNPCC7942_RS01555	Synpcc7942_0305	hypothetical protein	294.344	261.594	277.969	258.16	271.18	264.67	8.08342	0.0707294	0.529186
SYNPCC7942_RS01560	Synpcc7942_0306	type II toxin-antitoxin system RelE/ParE family toxin	257.188	283.94	270.564	220.87	216.379	218.625	7.92607	0.307512	0.0619254
SYNPCC7942_RS01565	Synpcc7942_0307	sodium:proton antiporter	26.7105	26.5341	26.6223	35.4616	34.8272	35.1444	4.93489	-0.400661	0.00148918
SYNPCC7942_RS01570	Synpcc7942_0308	CO2 hydration protein	78.0941	102.337	90.2153	77.8857	81.9276	79.9067	6.40777	0.175057	0.489823
SYNPCC7942_RS01575	Synpcc7942_0309	NAD(P)H-quinone oxidoreductase subunit F	81.5268	101.507	91.5169	74.6668	72.2243	73.4455	6.35728	0.317363	0.214407
SYNPCC7942_RS01580	Synpcc7942_0310	4-(cytidine 5'-diphospho)-2-C-methyl-D-erythritol kinase	7.24683	8.61304	7.92994	7.01174	9.76343	8.38759	3.02778	-0.0809465	0.793855
SYNPCC7942_RS01585	Synpcc7942_0311	16S rRNA (adenine(1518)-N(6)/adenine(1519)-N(6))- dimethyltransferase RsmA	11.6467	15.5622	13.6044	13.6729	12.9108	13.2919	3.74924	0.0335335	0.889859
SYNPCC7942_RS01590	Synpcc7942_0312	YraN family protein	71.8348	70.1418	70.9883	67.4451	72.8214	70.1333	6.14077	0.0174822	0.790246
SYNPCC7942_RS01595	Synpcc7942_0313	pentapeptide repeat-containing protein	85.3409	105.293	95.3172	98.1644	85.1933	91.6789	6.54659	0.0561468	0.788675
SYNPCC7942_RS01600	Synpcc7942_0314	succinate dehydrogenase cytochrome b subunit	16.3054	13.3111	14.8082	18.5811	14.9021	16.7416	3.97685	-0.17704	0.500613
SYNPCC7942_RS01605	Synpcc7942_0315	adenylosuccinate lyase	135.689	165.192	150.441	132.079	120.651	126.365	7.10725	0.251598	0.267448
SYNPCC7942_RS01610	Synpcc7942_0316	hypothetical protein	908.26	905.654	906.957	763.842	944.226	854.034	9.78152	0.0867404	0.616797
SYNPCC7942_RS01615	Synpcc7942_0317	hypothetical protein	19.7156	19.3448	19.5302	14.9171	14.8114	14.8643	4.09071	0.39386	0.00170321
SYNPCC7942_RS01620	Synpcc7942_0318	hypothetical protein	38.0816	47.5984	42.84	33.9055	36.9171	35.4113	5.28351	0.274749	0.275051
SYNPCC7942_RS01625	Synpcc7942_0319	TlyA family RNA methyltransferase	5.67403	7.22773	6.45088	2.96651	7.11505	5.04078	2.51157	0.355849	0.589514
SYNPCC7942_RS01630	Synpcc7942_0320	UDP-glucose 4-epimerase GalE	3.42755	4.69097	4.05926	4.42182	4.37479	4.39831	2.07908	-0.115731	0.645395
SYNPCC7942_RS01635	Synpcc7942_0321	P-II family nitrogen regulator	1377.3	1292.89	1335.09	1726.56	1912.33	1819.45	10.606	-0.446556	0.0416159
SYNPCC7942_RS01640	Synpcc7942_0322	cytochrome c biogenesis protein	18.3748	17.0907	17.7327	18.3656	19.3627	18.8641	4.19296	-0.0892292	0.298553
SYNPCC7942_RS01645	Synpcc7942_0323	cytochrome C biogenesis protein CcdA	35.1242	30.2215	32.6728	28.8091	27.9376	28.3734	4.92824	0.203555	0.226338
SYNPCC7942_RS01650	Synpcc7942_0324	FtsW/RodA/SpoVE family cell cycle protein	34.0555	49.1211	41.5883	34.8546	33.7394	34.297	5.23906	0.278095	0.43624
SYNPCC7942_RS01655	Synpcc7942_0325	photosystem I reaction center subunit XII	701.37	862.053	781.712	1480.05	1480.61	1480.33	10.0711	-0.921208	0.0129685
SYNPCC7942_RS01660	Synpcc7942_0326	allophycocyanin subunit beta	758.904	1067.28	913.091	1656.52	1664.97	1660.75	10.2661	-0.863002	0.0400237
SYNPCC7942_RS01665	Synpcc7942_0327	allophycocyanin alpha chain	862.574	1119.55	991.062	1722.42	1714.93	1718.67	10.35	-0.794249	0.0298211
SYNPCC7942_RS01670	Synpcc7942_0328	phycobiliprotein ApcE	193.078	201.812	197.445	224.207	234.394	229.301	7.7332	-0.215791	0.0416121
SYNPCC7942_RS01675	Synpcc7942_0329	class I SAM-dependent methyltransferase	6.74282	11.1269	8.93486	10.3331	13.1171	11.7251	3.35549	-0.392081	0.395009
SYNPCC7942_RS01680	Synpcc7942_0330	hypothetical protein	1373.32	1413.29	1393.31	1806.36	2143.03	1974.7	10.6959	-0.503116	0.0755109
SYNPCC7942_RS01685	Synpcc7942_0331	F0F1 ATP synthase subunit A	559.041	650.872	604.956	788.821	805.697	797.259	9.4398	-0.398217	0.0541888
SYNPCC7942_RS01690	Synpcc7942_0332	ATP synthase F0 subunit C	747.661	814.133	780.897	1029.83	1113.33	1071.58	9.83726	-0.456536	0.0320899
SYNPCC7942_RS01695	Synpcc7942_0333	ATP synthase subunit b'	238.94	242.51	240.725	294.956	289.461	292.209	8.05105	-0.279613	0.00402561
SYNPCC7942_RS01700	Synpcc7942_0334	F0F1 ATP synthase subunit B	170.164	167.299	168.731	250.405	238.723	244.564	7.66633	-0.535485	0.00623079
SYNPCC7942_RS01705	Synpcc7942_0335	F0F1 ATP synthase subunit delta	113.507	129.001	121.254	173.686	180.051	176.869	7.19421	-0.544646	0.0219354
SYNPCC7942_RS01710	Synpcc7942_0336	F0F1 ATP synthase subunit alpha	171.271	177.267	174.269	277.761	317.763	297.762	7.83159	-0.772845	0.0257883
SYNPCC7942_RS01715	Synpcc7942_0337	F0F1 ATP synthase subunit gamma	66.3531	71.5819	68.9675	126.112	137.187	131.65	6.5742	-0.932715	0.00941009
SYNPCC7942_RS01720	Synpcc7942_0338	Ferredoxin-2	34.6104	44.2102	39.4103	34.728	30.541	32.6345	5.16441	0.272175	0.32496
SYNPCC7942_RS01725		hypothetical protein	24.458	27.4051	25.9316	9.81644	17.086	13.4512	4.22315	0.946974	0.0861849
SYNPCC7942_RS01730	Synpcc7942_0339	DUF3326 domain-containing protein	6.56744	6.39453	6.48098	6.7488	4.04668	5.39774	2.56428	0.263857	0.507571
SYNPCC7942_RS01735	Synpcc7942_0340	CPBP family intramembrane metalloprotease	21.0121	22.4609	21.7365	22.3906	20.8592	21.6249	4.43833	0.00742574	0.925349
SYNPCC7942_RS01740	Synpcc7942_0341	hypothetical protein	13.2321	11.6221	12.4271	4.62555	7.34477	5.98516	3.1084	1.05403	0.0552245
SYNPCC7942_RS01745	Synpcc7942_0342	hypothetical protein	125.508	103.851	114.68	115.279	123.53	119.404	6.87059	-0.0582467	0.722977
SYNPCC7942_RS01750	Synpcc7942_0343	photosystem II protein Psb27	290.82	322.726	306.773	288.999	262.128	275.564	8.18363	0.154785	0.27323
SYNPCC7942_RS01755	Synpcc7942_0344	peptidase M23	76.1386	90.0117	83.0751	68.7574	66.6695	67.7135	6.22886	0.294974	0.15994
SYNPCC7942_RS01760	Synpcc7942_0345	biotin--[acetyl-CoA-carboxylase] ligase	17.1301	16.9549	17.0425	14.8965	13.6464	14.2715	3.96307	0.256006	0.0481644
SYNPCC7942_RS01765	Synpcc7942_0346	peptidoglycan editing factor PgeF	33.865	36.6807	35.2729	30.8652	32.581	31.7231	5.06397	0.153026	0.164171
SYNPCC7942_RS01770	Synpcc7942_0348	recombinase RecA	57.32	60.1071	58.7135	53.413	54.7115	54.0622	5.81608	0.119072	0.0940818
SYNPCC7942_RS01775	Synpcc7942_0349	DUF3611 family protein	30.0821	43.9655	37.0238	28.7407	33.7584	31.2495	5.08807	0.244617	0.515956
SYNPCC7942_RS01780	Synpcc7942_0350	ATP-binding cassette domain-containing protein	12.5212	16.2747	14.398	14.0713	18.5991	16.3352	3.93885	-0.182122	0.577733
SYNPCC7942_RS01785	Synpcc7942_0351	MCE family protein	44.43	39.8027	42.1163	49.4718	82.0756	65.7737	5.71787	-0.643131	0.287313
SYNPCC7942_RS01790	Synpcc7942_0352	peptide-methionine (R)-S-oxide reductase MsrB	36.1449	52.6503	44.3976	27.9261	37.4767	32.7014	5.25184	0.441129	0.34475
SYNPCC7942_RS01795	Synpcc7942_0353	bile acid:sodium symporter family protein	25.9057	24.3317	25.1187	33.486	39.5003	36.4932	4.92012	-0.538865	0.0672387
SYNPCC7942_RS01800	Synpcc7942_0354	beta-glucosidase	16.5156	16.2008	16.3582	11.1181	15.203	13.1605	3.87504	0.313795	0.258918
SYNPCC7942_RS01805	Synpcc7942_0355	30S ribosome-binding factor RbfA	60.8497	89.3646	75.1071	62.4198	66.4673	64.4435	6.12042	0.220915	0.536124
SYNPCC7942_RS01810	Synpcc7942_0356	DUF751 family protein	181.533	212.664	197.098	147.247	131.652	139.449	7.37319	0.499175	0.0803562
SYNPCC7942_RS01815		hypothetical protein	19.4111	18.2701	18.8406	11.1019	14.1313	12.6166	3.94651	0.578523	0.0614581
SYNPCC7942_RS01820	Synpcc7942_0357	putative bicarbonate transporter, IctB family	15.504	20.9052	18.2046	12.2706	14.1807	13.2256	3.95575	0.460969	0.224311
SYNPCC7942_RS01825	Synpcc7942_0358	tRNA (guanosine(46)-N7)-methyltransferase TrmB	16.3816	13.0623	14.7219	12.3852	12.6065	12.4959	3.76164	0.236514	0.312655
SYNPCC7942_RS01830	Synpcc7942_0359	metallophosphoesterase	25.8651	31.3003	28.5827	19.2467	25.8823	22.5645	4.66653	0.341086	0.295649
SYNPCC7942_RS01835	Synpcc7942_0360	hypothetical protein	24.928	31.9383	28.4332	19.9281	22.8535	21.3908	4.62421	0.410585	0.204879
SYNPCC7942_RS01840	Synpcc7942_0361	hypothetical protein	3679.43	3510.38	3594.91	3379.89	3943.03	3661.46	11.825	-0.0264649	0.841933
SYNPCC7942_RS01845	Synpcc7942_0362	DUF3177 family protein	29.3497	41.5188	35.4342	40.4928	50.1789	45.3358	5.32483	-0.355509	0.330903
SYNPCC7942_RS01850	Synpcc7942_0363	hypothetical protein	9.43995	10.3851	9.91253	17.0496	17.6066	17.3281	3.71215	-0.80579	0.00542723
SYNPCC7942_RS01855	Synpcc7942_0364	phycobiliprotein lyase	130.709	107.237	118.973	120.038	162.747	141.393	7.01903	-0.24907	0.454661
SYNPCC7942_RS01860	Synpcc7942_0365	response regulator	144.419	126.064	135.241	202.99	202.463	202.726	7.37139	-0.583998	0.0180115
SYNPCC7942_RS01865	Synpcc7942_0366	cyclic nucleotide-binding domain-containing protein	47.4827	47.432	47.4573	49.0485	51.7323	50.3904	5.61182	-0.086519	0.160456
SYNPCC7942_RS01870	Synpcc7942_0367	bile acid:sodium symporter family protein	19.8523	23.2232	21.5377	20.7962	19.4451	20.1206	4.3797	0.0981904	0.516838
SYNPCC7942_RS01875	Synpcc7942_0368	exodeoxyribonuclease VII large subunit	3.79615	4.92199	4.35907	3.59138	6.46034	5.02586	2.22669	-0.205351	0.707419
SYNPCC7942_RS01880	Synpcc7942_0369	FAD-dependent oxidoreductase	10.7582	13.9003	12.3293	9.25984	10.9024	10.0811	3.4788	0.29043	0.332392
SYNPCC7942_RS01885	Synpcc7942_0370	aminotransferase class V-fold PLP-dependent enzyme	41.232	47.2502	44.2411	39.0965	52.2193	45.6579	5.49005	-0.0454774	0.862531
SYNPCC7942_RS01890	Synpcc7942_0371	homoserine O-succinyltransferase	64.6779	51.2476	57.9628	77.5499	91.0054	84.2777	6.12707	-0.540024	0.109471
SYNPCC7942_RS01900	Synpcc7942_0373	hypothetical protein	62.7129	59.793	61.253	77.0556	71.5637	74.3097	6.07609	-0.27877	0.0523207
SYNPCC7942_RS01905	Synpcc7942_0374	hypothetical protein	596.433	527.909	562.171	590.536	562.276	576.406	9.1529	-0.0360764	0.737899
SYNPCC7942_RS01910	Synpcc7942_0375	insulinase family protein	6.90905	8.88344	7.89625	9.98282	8.00192	8.99237	3.07493	-0.187534	0.515227
SYNPCC7942_RS01915	Synpcc7942_0376	insulinase family protein	13.6145	13.568	13.5912	15.0429	14.7345	14.8887	3.83037	-0.13154	0.0141401
SYNPCC7942_RS01920	Synpcc7942_0377	hypothetical protein	341.98	338.32	340.15	261.265	278.374	269.819	8.24294	0.334177	0.0151208
SYNPCC7942_RS01925	Synpcc7942_0378	MlaE family lipid ABC transporter permease subunit	50.762	53.0522	51.9071	43.3405	51.7161	47.5283	5.63429	0.127145	0.419362
SYNPCC7942_RS01930	Synpcc7942_0379	DUF3119 family protein	85.3484	122.038	103.693	101.232	92.315	96.7735	6.64636	0.0996405	0.749107
SYNPCC7942_RS01935	Synpcc7942_0380	DUF3086 domain-containing protein	37.2493	37.0914	37.1704	33.0036	28.6834	30.8435	5.08149	0.269188	0.0995872
SYNPCC7942_RS01940		hypothetical protein	48.4435	59.5764	54.0099	46.9482	76.6328	61.7905	5.85223	-0.194161	0.672115
SYNPCC7942_RS01945	Synpcc7942_0381	DUF2752 domain-containing protein	225.169	232.552	228.861	290.987	375.121	333.054	8.10897	-0.541287	0.132407
SYNPCC7942_RS01950	Synpcc7942_0382	TM2 domain-containing protein	1225.65	1134.39	1180.02	1512.17	1722.95	1617.56	10.4321	-0.455009	0.0625018
SYNPCC7942_RS01955	Synpcc7942_0383	hypothetical protein	471.004	518.424	494.714	685.115	707.316	696.215	9.19692	-0.492938	0.0164642
SYNPCC7942_RS01960	Synpcc7942_0384	hypothetical protein	16.1678	15.6105	15.8891	18.9495	21.8555	20.4025	4.17032	-0.360703	0.0927487
SYNPCC7942_RS01965	Synpcc7942_0385	geranylgeranyl reductase	295.731	312.656	304.193	284.228	300.648	292.438	8.22042	0.0568563	0.423805
SYNPCC7942_RS01970	Synpcc7942_0386	YvcK family protein	43.5388	42.857	43.1979	37.2816	39.6058	38.4437	5.34878	0.168213	0.0591914
SYNPCC7942_RS01975	Synpcc7942_0387	tRNA (adenosine(37)-N6)-threonylcarbamoyltransferase complex ATPase subunit type 1 TsaE	18.3315	22.3782	20.3548	26.5741	36.3962	31.4852	4.66195	-0.629301	0.171105
SYNPCC7942_RS01980	Synpcc7942_0388	glycosyltransferase family 1 protein	22.0166	24.6207	23.3186	24.0162	21.4958	22.756	4.52579	0.0352387	0.785536
SYNPCC7942_RS01985		hypothetical protein	42.5886	44.1754	43.382	38.4599	37.0443	37.7521	5.33876	0.200541	0.0338659
SYNPCC7942_RS01990	Synpcc7942_0390	chromate efflux transporter	16.9848	20.3397	18.6623	20.1314	23.1841	21.6577	4.32943	-0.21476	0.317451
SYNPCC7942_RS01995	Synpcc7942_0391	alpha/beta hydrolase	23.6691	26.5211	25.0951	17.7422	20.2718	19.007	4.4489	0.400872	0.0856217
SYNPCC7942_RS02000	Synpcc7942_0392	murein transglycosylase	4.56384	5.64839	5.10611	6.36945	6.8646	6.61702	2.5392	-0.373957	0.126737
SYNPCC7942_RS02005	Synpcc7942_0393	DUF2993 domain-containing protein	8.26043	5.43274	6.84658	5.83797	5.46689	5.65243	2.63713	0.276513	0.490477
SYNPCC7942_RS02010	Synpcc7942_0394	phosphatidate cytidylyltransferase	16.926	17.9224	17.4242	17.3231	16.4294	16.8763	4.09997	0.0460937	0.498992
SYNPCC7942_RS02015	Synpcc7942_0395	hypothetical protein	55.0034	55.0295	55.0165	40.2474	41.0064	40.6269	5.56308	0.437428	0.00069561
SYNPCC7942_RS02020	Synpcc7942_0396	bifunctional phosphoribosylaminoimidazolecarboxamide formyltransferase/IMP cyclohydrolase PurH	21.0955	26.712	23.9037	23.061	18.5801	20.8206	4.47955	0.199228	0.481199
SYNPCC7942_RS02025	Synpcc7942_0397	flagellar biosynthesis protein FlgM	9.13663	10.4541	9.79537	9.67893	10.3493	10.0141	3.30803	-0.0318612	0.795176
SYNPCC7942_RS02030	Synpcc7942_0398	DUF4079 domain-containing protein	160.922	134.876	147.899	134.735	137.534	136.135	7.14868	0.119577	0.463879
SYNPCC7942_RS02035	Synpcc7942_0399	hypothetical protein	37.0281	42.5817	39.8049	37.8383	37.1886	37.5135	5.27211	0.0855376	0.498565
SYNPCC7942_RS02040	Synpcc7942_0400	aminodeoxychorismate/anthranilate synthase component II	102.213	132.117	117.165	91.9376	81.3363	86.6369	6.65465	0.435487	0.194198
SYNPCC7942_RS02045	Synpcc7942_0401	diacylglycerol kinase family protein	91.5919	90.3354	90.9636	75.8956	82.932	79.4138	6.40927	0.1959	0.0838757
SYNPCC7942_RS02050	Synpcc7942_0402	rRNA maturation RNase YbeY	34.4742	40.8728	37.6735	35.3392	25.5905	30.4648	5.08228	0.306406	0.341817
SYNPCC7942_RS02055	Synpcc7942_0403	DUF3285 domain-containing protein	161.695	169.912	165.803	109.208	104.315	106.761	7.05579	0.635086	0.00649559
SYNPCC7942_RS02060	Synpcc7942_0404	peptide chain release factor 2	93.3389	92.4923	92.9156	51.6618	57.9411	54.8015	6.157	0.761706	0.00683827
SYNPCC7942_RS02065	Synpcc7942_0405	DNA polymerase III subunit delta	15.6688	12.5915	14.1302	13.0444	11.6661	12.3552	3.72388	0.193657	0.402854
SYNPCC7942_RS02070	Synpcc7942_0406	DUF4168 domain-containing protein	71.7923	81.6019	76.6971	39.5588	42.6814	41.1201	5.81144	0.899327	0.0202974
SYNPCC7942_RS02075	Synpcc7942_0407	photosystem I reaction center subunit PsaK	243.574	239.541	241.558	312.672	332.394	322.533	8.12476	-0.41708	0.0151014
SYNPCC7942_RS02080	Synpcc7942_0408	phosphoribosylanthranilate isomerase	11.9672	10.1826	11.0749	14.8598	13.1177	13.9887	3.63771	-0.336965	0.144481
SYNPCC7942_RS02085	Synpcc7942_0409	ribbon-helix-helix protein, CopG family	145.032	126.352	135.692	206.92	203.896	205.408	7.38327	-0.598158	0.0179248
SYNPCC7942_RS02090	Synpcc7942_0410	BrnT family toxin	243.685	179.79	211.737	237.86	244.283	241.072	7.81972	-0.187188	0.457366
SYNPCC7942_RS02095	Synpcc7942_0411	tryptophan synthase subunit alpha	25.3435	35.1032	30.2234	25.3683	25.6644	25.5163	4.79547	0.244243	0.4367
SYNPCC7942_RS02100	Synpcc7942_0412	DUF3007 family protein	58.5511	59.793	59.172	76.9698	77.0096	76.9897	6.07672	-0.37975	0.00121365
SYNPCC7942_RS02105		NAD(P)H-quinone oxidoreductase	273.287	347.389	310.338	261.311	311.576	286.443	8.2199	0.115591	0.646914
SYNPCC7942_RS02110		hypothetical protein	1306.98	769.057	1038.02	575.949	747.512	661.731	9.69486	0.649513	0.314127
SYNPCC7942_RS02115	Synpcc7942_0414	hypothetical protein	11.2595	13.0367	12.1481	12.9923	13.6614	13.3269	3.66946	-0.133612	0.340278
SYNPCC7942_RS02120	Synpcc7942_0415	pentapeptide repeat-containing protein	54.5179	77.6759	66.0969	50.5878	50.9766	50.7822	5.85638	0.38026	0.316989
SYNPCC7942_RS02125	Synpcc7942_0416	hypothetical protein	6468.01	6872.05	6670.03	3948.63	3771.85	3860.24	12.309	0.789004	0.00610278
SYNPCC7942_RS02130	Synpcc7942_0417	AAA family ATPase	2191.82	2660.97	2426.4	1504.81	1334.74	1419.77	10.858	0.773153	0.0563009
SYNPCC7942_RS02135	Synpcc7942_0418	DUF1257 domain-containing protein	41890.2	47402.4	44646.3	31527.8	27393.9	29460.8	15.1464	0.599743	0.047808
SYNPCC7942_RS02140	Synpcc7942_0419	biotin synthase	12.6989	11.7816	12.2403	11.4678	11.9341	11.701	3.58106	0.0650059	0.404538
SYNPCC7942_RS02145	Synpcc7942_0420	hypothetical protein	16.8676	21.5776	19.2226	19.0405	20.9828	20.0117	4.29375	-0.0580363	0.786046
SYNPCC7942_RS02150	Synpcc7942_0421	MAPEG family protein	91.3346	85.9244	88.6295	97.9799	111.968	104.974	6.5918	-0.244176	0.161119
SYNPCC7942_RS02155	Synpcc7942_0422	hypothetical protein	33.3811	39.2735	36.3273	41.9324	38.8028	40.3676	5.25905	-0.152146	0.34953
SYNPCC7942_RS02160	Synpcc7942_0423	hypothetical protein	188.74	237.636	213.188	131.11	161.867	146.489	7.46531	0.541339	0.147205
SYNPCC7942_RS02165	Synpcc7942_0424	photosystem II q(b) protein	8384.39	9029.12	8706.75	8638.81	8627.39	8633.1	13.0818	0.012256	0.840536
SYNPCC7942_RS02170	Synpcc7942_0425	DUF760 domain-containing protein	706.566	583.338	644.952	607.1	668.88	637.99	9.32522	0.0156569	0.928761
SYNPCC7942_RS02175	Synpcc7942_0426	SMC-Scp complex subunit ScpB	27.9141	21.4475	24.6808	26.4084	22.5793	24.4938	4.61983	0.0109692	0.964843
SYNPCC7942_RS02180	Synpcc7942_0427	heme ABC exporter ATP-binding protein CcmA	31.6889	23.5316	27.6102	20.5521	17.5404	19.0462	4.51928	0.535697	0.187681
SYNPCC7942_RS02185	Synpcc7942_0428	citramalate synthase	29.2776	33.0073	31.1424	23.0497	22.258	22.6538	4.73125	0.459127	0.0469164
SYNPCC7942_RS02190	Synpcc7942_0429	hypothetical protein	98.9679	101.031	99.9994	77.2862	100.664	88.975	6.55959	0.16852	0.446646
SYNPCC7942_RS02195	Synpcc7942_0430	1-deoxy-D-xylulose-5-phosphate synthase	69.3682	85.0549	77.2115	59.7539	61.6637	60.7088	6.09729	0.34691	0.171961
SYNPCC7942_RS02200	Synpcc7942_0431	NAD(P)/FAD-dependent oxidoreductase	14.8406	14.5772	14.7089	13.2278	17.2199	15.2239	3.90344	-0.0496478	0.820902
SYNPCC7942_RS02205	Synpcc7942_0432	D-alanyl-D-alanine dipeptidase	18.5447	23.6413	21.093	20.2227	18.294	19.2584	4.33305	0.131281	0.570109
SYNPCC7942_RS02210	Synpcc7942_0433	hypothetical protein	65.3428	67.5268	66.4348	82.9404	76.8502	79.8953	6.18695	-0.266171	0.0531931
SYNPCC7942_RS02215		tRNA-Arg	6.61028	6.66611	6.6382	11.9389	2.1874	7.06316	2.77555	-0.0895213	0.938488
SYNPCC7942_RS02220	Synpcc7942_0434	permease	40.0355	38.9055	39.4705	34.1823	35.4888	34.8355	5.21259	0.180216	0.0330136
SYNPCC7942_RS02225	Synpcc7942_0435	TIGR03943 family protein	11.9702	15.9863	13.9783	15.4843	16.7006	16.0924	3.90671	-0.203197	0.41972
SYNPCC7942_RS02230	Synpcc7942_0436	hypothetical protein	3.19713	4.03017	3.61365	2.88719	3.17387	3.03053	1.72651	0.253886	0.316619
SYNPCC7942_RS02235		hypothetical protein	50.5673	37.4652	44.0163	49.3929	38.2471	43.82	5.45674	0.00644711	0.983867
SYNPCC7942_RS02240	Synpcc7942_0437	glutathione peroxidase	57.8021	49.5902	53.6962	82.9723	81.0764	82.0244	6.05236	-0.611233	0.0214193
SYNPCC7942_RS02245	Synpcc7942_0439	magnesium protoporphyrin IX methyltransferase	74.0831	70.7767	72.4299	78.7449	79.5261	79.1355	6.24238	-0.12774	0.058589
SYNPCC7942_RS02250	Synpcc7942_0440	N-acetylglucosamine-6-phosphate deacetylase	34.9401	42.3227	38.6314	29.1955	34.2872	31.7413	5.13	0.283412	0.264208
SYNPCC7942_RS02255	Synpcc7942_0441	5-(carboxyamino)imidazole ribonucleotide mutase	13.8925	12.5351	13.2138	13.8663	15.969	14.9176	3.81146	-0.174975	0.306427
SYNPCC7942_RS02260	Synpcc7942_0442	ammonium transporter	333.31	335.63	334.47	517.581	509.005	513.293	8.69469	-0.617903	0.000616535
SYNPCC7942_RS02265	Synpcc7942_0443	S-layer homology domain-containing protein	84.2838	104.259	94.2712	38.0565	47.8304	42.9434	5.99156	1.13438	0.0438626
SYNPCC7942_RS02270	Synpcc7942_0444	TrbI/VirB10 family protein	89.0359	129.453	109.245	48.1135	46.383	47.2483	6.1668	1.20923	0.0919954
SYNPCC7942_RS02275	Synpcc7942_0445	ABC transporter permease	6.94831	7.94126	7.44478	4.18314	5.36492	4.77403	2.57572	0.641022	0.0743166
SYNPCC7942_RS02280	Synpcc7942_0446	30S ribosomal protein S14	979.129	1043.57	1011.35	909.722	994.175	951.949	9.9384	0.0873232	0.379728
SYNPCC7942_RS02285	Synpcc7942_0447	endonuclease III	14.5965	21.1821	17.8893	17.0395	17.6711	17.3553	4.13916	0.0437237	0.88658
SYNPCC7942_RS02290	Synpcc7942_0448	RIP metalloprotease RseP	72.369	96.1808	84.2749	63.1345	50.2602	56.6973	6.11112	0.571822	0.178488
SYNPCC7942_RS02295	Synpcc7942_0449	serine--tRNA ligase	18.6238	19.7394	19.1816	19.9075	18.7399	19.3237	4.26697	-0.0106465	0.876526
SYNPCC7942_RS02300	Synpcc7942_0450	NifU family protein	515.011	578.516	546.763	395.052	366.505	380.778	8.83379	0.521965	0.0412844
SYNPCC7942_RS02305	Synpcc7942_0451	esterase	22.5169	32.1032	27.31	31.2023	22.0962	26.6492	4.75369	0.0353384	0.929494
SYNPCC7942_RS02310	Synpcc7942_0452	DUF3155 domain-containing protein	1735.5	1917.67	1826.59	1652.38	1500.98	1576.68	10.7288	0.212259	0.169319
SYNPCC7942_RS02315	Synpcc7942_0453	GAF domain-containing sensor histidine kinase	36.0328	42.8332	39.433	31.2672	29.1761	30.2216	5.10942	0.383823	0.122361
SYNPCC7942_RS02320	Synpcc7942_0454	adenosylcobinamide-GDP ribazoletransferase	1.29408	1.30501	1.29954	2.04509	0.642331	1.34371	0.402113	-0.0482207	0.955515
SYNPCC7942_RS02325	Synpcc7942_0455	tRNA guanosine(34) transglycosylase Tgt	12.282	12.8128	12.5474	11.8562	10.7912	11.3237	3.57529	0.148042	0.176016
SYNPCC7942_RS02330	Synpcc7942_0457	hypothetical protein	55.0108	52.6817	53.8463	75.7677	77.0049	76.3863	6.00301	-0.504467	0.00340507
SYNPCC7942_RS02335	Synpcc7942_0458	S-formylglutathione hydrolase	13.1495	12.0818	12.6157	14.2497	14.1175	14.1836	3.74165	-0.169005	0.100302
SYNPCC7942_RS02340	Synpcc7942_0459	S-(hydroxymethyl)glutathione dehydrogenase/class III alcohol dehydrogenase	26.6615	31.7751	29.2183	22.485	25.5196	24.0023	4.72695	0.2837	0.221457
SYNPCC7942_RS02345	Synpcc7942_0460	GNAT family N-acetyltransferase	10.3199	8.32561	9.32273	7.45553	11.9522	9.70388	3.24966	-0.0578088	0.891074
SYNPCC7942_RS02350	Synpcc7942_0461	hypothetical protein	13.4017	25.9035	19.6526	21.6836	22.5432	22.1134	4.38175	-0.170201	0.732415
SYNPCC7942_RS02355	Synpcc7942_0462	DUF924 domain-containing protein	12.8945	17.6176	15.2561	17.2789	14.5901	15.9345	3.9627	-0.0627718	0.826147
SYNPCC7942_RS02360	Synpcc7942_0463	low molecular weight phosphotyrosine protein phosphatase	12.925	14.5381	13.7315	19.3037	16.4499	17.8768	3.96972	-0.380596	0.127191
SYNPCC7942_RS02365	Synpcc7942_0464	YbaB/EbfC family nucleoid-associated protein	621.463	546.66	584.062	756.899	812.65	784.775	9.40306	-0.426157	0.0499958
SYNPCC7942_RS02370	Synpcc7942_0465	DUF4079 domain-containing protein	25.2666	23.4416	24.3541	23.7298	26.7549	25.2424	4.63193	-0.0516846	0.664971
SYNPCC7942_RS02375	Synpcc7942_0466	glycosyltransferase	51.8511	56.0161	53.9336	38.186	41.7977	39.9919	5.53737	0.431478	0.0369384
SYNPCC7942_RS02380	Synpcc7942_0467	matrixin family metalloprotease	28.4464	30.1654	29.3059	22.2459	20.379	21.3124	4.64337	0.459495	0.024284
SYNPCC7942_RS02385	Synpcc7942_0468	preprotein translocase subunit SecG	306.745	379.219	342.982	258.602	231.335	244.969	8.17922	0.485534	0.126987
SYNPCC7942_RS02390	Synpcc7942_0469	2,3-bisphosphoglycerate-independent phosphoglycerate mutase	159.23	173.84	166.535	105.393	107.709	106.551	7.05754	0.644278	0.0148663
SYNPCC7942_RS02395		hypothetical protein	0.916032	1.84754	1.38178	0.827228	2.42498	1.6261	0.583976	-0.234887	0.816356
SYNPCC7942_RS02400	Synpcc7942_0470	hypothetical protein	60.9161	83.6011	72.2586	60.3877	68.8088	64.5982	6.09426	0.161675	0.591377
SYNPCC7942_RS02405	Synpcc7942_0471	carbohydrate ABC transporter permease	38.556	36.804	37.68	36.1472	36.6198	36.3835	5.21047	0.050515	0.289237
SYNPCC7942_RS02410	Synpcc7942_0472	exodeoxyribonuclease VII small subunit	39.1329	44.9444	42.0386	48.1006	45.3229	46.7117	5.46968	-0.152068	0.283879
SYNPCC7942_RS02415	Synpcc7942_0473	alkene reductase	162.612	162.426	162.519	139.465	129.114	134.289	7.20683	0.275259	0.0320215
SYNPCC7942_RS02425	Synpcc7942_0476	ATP-dependent Clp protease adaptor ClpS2	30.9445	36.6069	33.7757	35.4682	26.781	31.1246	5.01895	0.117931	0.659984
SYNPCC7942_RS02430	Synpcc7942_0477	YggT family protein	1155.24	980.008	1067.62	1052.08	999.801	1025.94	10.0315	0.0574552	0.693181
SYNPCC7942_RS02435	Synpcc7942_0478	signal peptidase I	21.181	27.4051	24.2931	25.2629	24.0685	24.6657	4.61345	-0.0219623	0.917133
SYNPCC7942_RS02440	Synpcc7942_0479	elongation factor 4	55.1148	64.2775	59.6962	46.7295	45.7509	46.2402	5.71532	0.36849	0.0999691
SYNPCC7942_RS02445	Synpcc7942_0480	ATPase	30.7489	40.9655	35.8572	35.0284	39.58	37.3042	5.19273	-0.0570769	0.82002
SYNPCC7942_RS02450	Synpcc7942_0481	DUF1036 domain-containing protein	78.8969	78.4582	78.6776	80.7482	93.6974	87.2228	6.37226	-0.148752	0.317928
SYNPCC7942_RS02455	Synpcc7942_0482	penicillin-binding protein 2	65.2215	67.0265	66.124	67.384	71.4228	69.4034	6.08202	-0.0698341	0.276387
SYNPCC7942_RS02460	Synpcc7942_0483	hypothetical protein	125.045	137.766	131.405	122.871	114.838	118.855	6.96547	0.144824	0.23719
SYNPCC7942_RS02465	Synpcc7942_0484	CPBP family intramembrane metalloprotease	8.81371	7.8626	8.33815	9.18378	10.32	9.7519	3.17271	-0.225956	0.196593
SYNPCC7942_RS02470	Synpcc7942_0485	histidine phosphatase family protein	12.0645	14.3785	13.2215	15.517	13.1865	14.3518	3.78398	-0.118343	0.562371
SYNPCC7942_RS02475	Synpcc7942_0486	dihydroorotase	7.32158	7.98208	7.65183	9.11357	9.95301	9.53329	3.09439	-0.317169	0.071984
SYNPCC7942_RS02480	Synpcc7942_0487	signal peptidase I	149.404	165.175	157.29	113.933	108.644	111.288	7.04772	0.499119	0.0311674
SYNPCC7942_RS02485	Synpcc7942_0488	dihydroorotase	18.4033	20.4147	19.409	13.2954	15.5899	14.4427	4.06546	0.426389	0.0828149
SYNPCC7942_RS02490	Synpcc7942_0489	aldehyde dehydrogenase family protein	18.2549	22.5199	20.3874	17.7656	16.4213	17.0935	4.22249	0.254232	0.278599
SYNPCC7942_RS02495	Synpcc7942_0490	sensor domain-containing diguanylate cyclase	136.471	120.271	128.371	172.752	164.066	168.409	7.2	-0.391648	0.0488641
SYNPCC7942_RS02505	Synpcc7942_0492	bifunctional riboflavin kinase/FAD synthetase	7.2239	6.50438	6.86414	6.52358	6.6591	6.59134	2.74983	0.0585065	0.533833
SYNPCC7942_RS02510	Synpcc7942_0493	polyphosphate:AMP phosphotransferase	16.4701	19.4327	17.9514	16.212	17.1132	16.6626	4.11228	0.10748	0.492772
[truncated: 2,178 more rows]

## Sheet: Data_24h
Name	Old_Locus_tag	product	plus24h1_S5_L001_R1_001 (paired) trimmed (paired) (GE) - TPM	plus24h3_S6_L001_R1_001 (paired) trimmed (paired) (GE) - TPM	Average TPM	minus24h3_S2_L001_R1_001 (paired) trimmed (paired) (GE) - TPM	minus24h1_S5_L001_R1_001 (paired) trimmed (paired) (GE) - TPM	Average TPM	A [(Log2RelQ-ox) + (Log2RelQ)]/2	M [(Log2RelQ-ox) – (Log2RelQ)]	P-value
[truncated: 2,694 more rows]
